# Supplementary material for: A bottom-up approach to find lead compounds in expansive chemical spaces
Source: Commun Chem. 2025 Aug 1;8:225. doi: 10.1038/s42004-025-01610-2 (PMC12316891; doi:10.1038/s42004-025-01610-2)
Supplement: Supplementary file 3 — Supplementary Data 1 [file 42004_2025_1610_MOESM3_ESM.xlsx]

## Sheet: Sheet1
CATALOG/COMMERCIAL ID	COMPOUND ID (paper)	SCAFFOLD	SCENARIO	SMILES	PURITY	ΔTm ºC at [10 µM]	DSF RESULT	RUs at [10 µM]	SPR RESULT	TR-FRET IC50 (nM)	TR-FRET 95% confidence interval (nM)
ABBV-075	1	ABBV-075	Drug scaffold	CCS(=O)(=O)NC1=CC(=C(C=C1)OC2=C(C=C(C=C2)F)F)C3=CN(C(=O)C4=C3C=CN4)C	99	ND	ND	116,86 ± 26,64	Positive Control	ND	ND
IBET-151	2	IBET-151	Drug scaffold	CC1=C(C(=NO1)C)C2=C(C=C3C(=C2)N=CC4=C3N(C(=O)N4)C(C)C5=CC=CC=N5)OC	99	ND	ND	95,35 ± 25,76	Positive Control	ND	ND
(+)-JQ1	3	(+)-JQ1	Drug scaffold	CC1=C(SC2=C1C(=NC(C3=NN=C(N32)C)CC(=O)OC(C)(C)C)C4=CC=C(C=C4)Cl)C	98	9,28 ± 0,10	Positive Control	99,15 ± 6,82	Positive Control	25.27	18,99 to 33,60
4LZS	4	4LZS	Crystallised fragment	CCc1c(c([nH]c1C(=O)NC)C)C(=O)C	ND	ND	ND	ND	ND	ND	ND
6ZED	5	6ZED	Crystallised fragment	Cc1c(nnc2c1c(n[nH]2)N)C	ND	ND	ND	ND	ND	ND	ND
6ZF9	6	6ZF9	Crystallised fragment	CCc1nnc2n1c(cs2)c3ccccc3	ND	ND	ND	ND	ND	ND	ND
Comp1	7	Comp1	Virtual fragment hit	O=C(NC1CSC1)c1cnsn1	ND	ND	ND	ND	ND	ND	ND
Comp2	8	Comp2	Virtual fragment hit	Cc1nc(=O)c(Br)c(O[C@@H](C)CS)[nH]1	ND	ND	ND	ND	ND	ND	ND
Comp4	9	Comp4	Virtual fragment hit	O=C(NC1CSC1)c1occc1Br	ND	ND	ND	ND	ND	ND	ND
Comp5	10	Comp5	Virtual fragment hit	CO[C@H]1C[C@@H](Nc2nnc(Cl)s2)C1	ND	ND	ND	ND	ND	ND	ND
Comp6	11	Comp6	Virtual fragment hit	Cc1cc(C(=O)[O-])n2ncnc2n1	ND	ND	ND	ND	ND	ND	ND
Z1534196616	12	JQ1_11998462	Drug scaffold	COC=1C=CC(=CC1)N2C(C)=NN=C2SCC(=O)NC=3C=CC(C)=C(Cl)C3Cl	100	-0,57 ± 0,38	Negative	78,35 ± 18,49	Positive	Negative	Negative
Z1518363605	13	ABBV_497695	Drug scaffold	CN1C=CN=C1C2CCN(C2)C(=O)C3=NN(C)C(=O)C=4C=CC=CC34	100	0,45 ± 0,73	Negative	5,53 ± 2,74	Negative	1.46	0,35 to 5,22
Z5187959128	14	6ZF9_4798867	Crystallised fragment	COC=1C=CC(NS(=O)(=O)C=2C=C(C=CC2F)C(=O)NC=3C=CC4=NN=C(C(C)C)N4C3)=CC1	100	1,94 ± 0,09	Positive	23,29 ± 9,67	Negative	661.3	311,7 to 1426
Z5187959203	15	ABBV_464404	Drug scaffold	COC=1C=CC=2CCN(C(=O)C3=CN(C)C(=O)C=4C=CC=CC34)C2C1	100	1,71 ± 0,21	Positive	28,19 ± 22,85	Negative	1006	517,8 to 2047
Z1085774516	16	4LZS_1329766	Crystallised fragment	CCCC1=C(NC(C)=C1C(=O)C)C(=O)NCC=2C=CC=C3OCCOC23	100	-0,43 ± 0,34	Negative	20,24 ± 10,15	Negative	1088	565,7 to 2188
Z5193119106	17	JQ1_13758904	Drug scaffold	COC=1C=CC(=CC1)N2C(C)=NN=C2SCC(=O)NC3=CN(C)N=C3C(=O)N	100	1,17 ± 0,25	Positive	9,07 ± 0,52	Positive	192	103,5 to 361,8
Z1421295699	18	IBET_2961222	Drug scaffold	COC=1C=CC(=CC1)C2(CCOCC2)NCC(=O)NC=3C=C(C=CC3F)N4N=NN=C4C	97	-0,70 ± 0,31	Negative	2,91 ± 1,98	Negative	1142	430,5 to 3135
Z212651500	19	JQ1_13759797	Drug scaffold	COC=1C=CC(=CC1)N2C(C)=NN=C2SCC(=O)NCC=3C=CC(F)=C(C)C3	99	1,36 ± 0,42	Positive	33,98 ± 20,29	Negative	542.6	142,2 to 1892
Z5193118860	20	6ZED_113924	Crystallised fragment	CC=1C=CC(CNC(=O)C=2C=CC=3N=NC(C)=C(C)C3C2)=C(OC4CCOC4)C1	100	2,33 ± 0,22	Positive	41,88 ± 12,55	Positive	Negative	Negative
Z5187959200	21	ABBV_89772	Drug scaffold	CCOC=1C=CC(=CC1)N2N=C(CC=3C=CN=CC3)N=C2C4=CN(C)C(=O)C=5C=CC=CC45	100	2,33 ± 0,30	Positive	38,73 ± 19,2	Negative	552.3	281,6 to 1115
Z5193118740	22	4LZS_1272046	Crystallised fragment	CCCC1=C(NC(C)=C1C(=O)C)C(=O)N2CCOC(CN3C=C(N=N3)C=4C=CSC4)C2	100	2,02 ± 0,46	Positive	20,06 ± 0,43	Positive	45.98	18,98 to 103,2
Z5193119357	23	ABBV_3738891	Drug scaffold	CC(=CC(=O)NCCC1CCN(C1)C(=O)C2=CN(C)C(=O)C=3C=CC=CC23)C	99	2,61 ± 0,56	Positive	5,93 ± 1,05	Negative	3.44	1,07 to 14,47
Z5187959113	24	6ZED_911499	Crystallised fragment	CC1=NN(C)C=C1C(=O)NC2CCC3(CC2)CCN(CC3)C(=O)C=4SC=5N=NC(C)=C(C)C5C4N	100	2,35 ± 0,40	Positive	40,95 ± 7,16	Positive	1756	912,6 to 3475
Z5193118773	25	4LZS_19439745	Crystallised fragment	CCCC1=C(NC(C)=C1C(=O)C)C(=O)N2CCC(F)(F)C(CNC(=O)C3=NC(C)=C(C)S3)C2	90	2,41 ± 0,46	Positive	22,43 ± 8,33	Negative	149.3	41,45 to 464,4
Z5193118745	26	4LZS_1068937	Crystallised fragment	CCCC1=C(NC(C)=C1C(=O)C)C(=O)N2CCOC(CN(C)C(=O)C3=CC=CN3C)C2	97	2,61 ± 0,54	Positive	22,04 ± 8,53	Negative	1019	537,8 to 2041
Z5187959179	27	IBET_938195	Drug scaffold	COC=1C=CC=C(C1)N2C(C)=NN=C2SCC(=O)NC3(CO)CCCCCCC3	100	-0,98 ± 0,35	Negative	28,33 ± 20,88	Negative	Negative	Negative
Z5187959154	28	JQ1_10312402	Drug scaffold	COC=1C=CC(=CC1)N2C(C)=NN=C2SCC(=O)NCC3(N)CCOCC3	100	0,36 ± 0,29	Negative	16,66 ± 3,56	Positive	Negative	Negative
Z5193118711	29	4LZS_7726409	Crystallised fragment	CC(=O)C1=C(C)NC(C(=O)N2CCCC(C2)C3=CN(CC4CC5CC5C4)N=N3)=C1C	100	-1,17 ± 1,23	Negative	ND	Negative	Negative	Negative
Z5193119416	30	IBET_4693949	Drug scaffold	COC=1C=CC=C(C1)N2C(C)=NN=C2SCC(=O)N3CCCN(CC3)C(=O)C4=CC(F)=CN4	98	0,43 ± 0,25	Negative	17,68 ± 18,73	Negative	Negative	Negative
Z5193118933	31	6ZF9_1870519	Crystallised fragment	CCN1N=NC=2C=C(C=CC12)C(=O)N3CCC(CCNC(=O)C=4N=C(O)SC4C)C3	94	0,02 ± 0,03	Negative	8,73 ± 4,6	Negative	Negative	Negative
Z5193119387	32	IBET_5920620	Drug scaffold	COC=1C=CC=C(C1)N2C(C)=NN=C2SCC(=O)NC3CN(CC43CC4)C(=O)C5CCOCC5	100	0,87 ± 0,04	Positive	3,3 ± 1,9	Negative	386.1	145,7 to 1075
Z5193118742	33	4LZS_1701105	Crystallised fragment	CCCC1=C(NC(C)=C1C(=O)C)C(=O)N2CCC(CC3=CN(N=N3)C=4C=CC=C(F)C4C)C2	100	0,10 ± 0,27	Negative	8,85 ± 1,09	Negative	Negative	Negative
Z5193118909	34	6ZF9_5179995	Crystallised fragment	CCN1N=NC=2C=C(C=CC12)C(=O)N3CCCN(C(C3)C=4C=CC=CC4)C(=O)C=5C=CC=CC5Cl	100	0,86 ± 0,51	Positive	23,05 ± 1,41	Positive	1213	278,7 to 7071
Z5193119393	35	IBET_4875839	Drug scaffold	COC=1C=CC=C(C1)N2C(C)=NN=C2SCC(=O)N3CC4CCC3CN4C(=O)C5=CC=NS5	100	0,69 ± 0,23	Positive	13,78 ± 5,32	Negative	1067	475 to 2481
Z5193118925	36	6ZF9_1053073	Crystallised fragment	CCN1N=NC=2C=C(C=CC12)C(=O)N3CCC(C3)N(C)C(=O)C4CN(C)CCO4	100	0,34 ± 0,24	Negative	6,83 ± 2,31	Negative	Negative	Negative
Z5193119400	37	IBET_5883680	Drug scaffold	COC=1C=CC=C(C1)N2C(C)=NN=C2SCC(=O)N3CC(C3)N4C=C(N=N4)C=5C=CC(F)=CN5	100	0,77 ± 0,17	Positive	12,42 ± 11,24	Negative	Negative	Negative
Z2043734917	38	ABBV_2189560	Drug scaffold	COC=1C=CC(CNC=2C=CC=3C=CN(C)C(=O)C3C2)=CC1OCC(C)C	98	0,25 ± 0,17	Negative	30,29 ± 13,03	Negative	Negative	Negative
Z5193118833	39	6ZED_708831	Crystallised fragment	COC(C)CC(=O)N1CCC(CC1)C2(O)CCN(C2)C(=O)C=3SC=4N=NC(C)=C(C)C4C3N	91	1,12 ± 0,39	Positive	11,34 ± 6,3	Negative	78.87	34,55 to 179,4
Z5193118728	40	4LZS_1069181	Crystallised fragment	CCCC1=C(NC(C)=C1C(=O)C)C(=O)N2CCOC(CNC(=O)C=3C=C(C)C=CN3)C2	100	1,13 ± 0,38	Positive	9,46 ± 0,53	Positive	372.1	204,2 to 676,6
Z5193119408	41	IBET_4156008	Drug scaffold	CC(C)C1CN(CCN1C(=O)C(=O)NCC2CC2)C(=O)C=3C=C(F)C=C(C3)N4N=NN=C4C	91	1,70 ± 0,42	Positive	1,13 ± 7,64	Negative	Negative	Negative
Z5193119349	42	ABBV_6178161	Drug scaffold	CN1C=C(C(=O)NC=2C=CC(OCC=3C=NC=CN3)=CC2)C=4C=CC=CC4C1=O	100	1,04 ± 0,43	Positive	34,2 ± 10,95	Positive	169.3	92,40 to 305,6
Z5187959164	43	JQ1_13752657	Drug scaffold	COC=1C=CC=C(C1)N2C(C)=NN=C2SCC(=O)NC=3C=CC(=CC3)C(F)F	95	1,99 ± 0,73	Positive	32,1 ± 9,99	Positive	1591	471,4 to 5991
Z2372368062	44	IBET_566370	Drug scaffold	COC=1C=CC(=CC1)N2C(C)=NN=C2SCC(=O)NCC=3C=C(C)N=C(C)C3	100	1,68 ± 0,22	Positive	17,34 ± 14,82	Negative	5.83	2,76 to 12,51
Z5187959162	45	JQ1_13757812	Drug scaffold	COC=1C=CC(=CC1)N2C(C)=NN=C2SCC(=O)N3CC4(C3)CCN(C)CC4	99	2,18 ± 0,21	Positive	9,8 ± 3,73	Negative	Negative	Negative
Z1618661592	46	IBET_1519818	Drug scaffold	CC(NS(=O)(=O)C=1C=CC=C(C1)C2=NN=NN2C)C3CCN(CC=4C=CC=CC4)C3	100	2,47 ± 0,27	Positive	19,71 ± 0,01	Positive	239.8	113,0 to 495,7
Z1375569364	47	6ZF9_4113522	Crystallised fragment	COC=1C=CC(=CC1)C=2C=C(NC(=O)C(=O)NC(C)C3=NN=C4N=CC=CN34)C=CC2OC	91	1,25 ± 0,36	Positive	25,41 ± 18,52	Negative	256.3	104,5 to 591,3
Z2325713460	48	JQ1_13757210	Drug scaffold	COC=1C=CC(=CC1)N2C(C)=NN=C2SCC(=O)N(C3CC3)C=4C=CC=CC4	96	2,35 ± 2,38	Positive	4,63 ± 0,03	Negative	53.24	20,20 to 146,1
Z4055425946	49	JQ1_10312110	Drug scaffold	COC=1C=CC(=CC1)N2C(C)=NN=C2SCC(=O)NC3CCC4(CNC4)C3	95	2,73 ± 0,22	Positive	17,72 ± 5,47	Negative	104.5	22,11 to 407,0
Z5193119172	50	ABBV_89798	Drug scaffold	CNC(=O)C=1C=CC(=CC1)N2N=C(CN3C=CC=N3)N=C2C4=CN(C)C(=O)C=5C=CC=CC45	99	2,29 ± 0,27	Positive	10,43 ± 9,29	Negative	1129	326,7 to 3537
Z5193119146	51	ABBV_130238	Drug scaffold	CN(C)S(=O)(=O)C=1C=CC(=CC1)N2N=C(N=C2C3=CN(C)C(=O)C=4C=CC=CC34)C=5C=CC=NC5	100	3,61 ± 0,14	Positive	29,75 ± 5,31	Positive	39.33	13,74 to 112,2
Z5193119368	52	IBET_6329037	Drug scaffold	COC=1C=CC(=CC1)N2C(C)=NN=C2SCC(=O)NC3CCN(CC3C)C(=O)C=4C=C(Cl)SC4Cl	98	-0,23 ± 0,18	Negative	31,14 ± 2,8	Positive	266.3	113,2 to 649,8
Z2100374337	53	ABBV_2855421	Drug scaffold	CN(C)C(=O)SC=1C=C(NC(=O)C2=CN(C)C(=O)C=3C=CC=CC23)C=CC1Cl	98	1,09 ± 0,15	Positive	28,62 ± 5,34	Positive	1042	384,5 to 3115
Z5187959079	54	4LZS_3519304	Crystallised fragment	CCCC1=C(NC(C)=C1C(=O)C)C(=O)N2CCC(CC3=CN(N=N3)C4CC4)CC2	95	2,91 ± 0,21	Positive	17,03 ± 5,1	Negative	276.7	62,44 to 2787
Z5193118940	55	6ZF9_4790184	Crystallised fragment	COC=1C=CC(=CC1)N2C(C)=NN=C2SCC(=O)NC=3C=CC(C)=C(Cl)C3Cl	100	3,66 ± 0,12	Positive	11,56 ± 1,14	Positive	1018	141,8 to 6522
Z5193118883	56	6ZF9_4828465	Crystallised fragment	CCN1N=NC=2C=C(C=CC12)C(=O)N3CCC(CC3)C4=NN=C(CNC(=O)C=5C=CN=CN5)S4	92	3,79 ± 0,43	Positive	10,07 ± 8,75	Negative	721.9	218,0 to 2478
Z5187959107	57	6ZED_661122	Crystallised fragment	COC1(CNC(=O)C2=C(Cl)CCCC2)CCN(CC1)C(=O)C=3SC=4N=NC(C)=C(C)C4C3N	91	0,48 ± 0,26	Positive	26,22 ± 6,56	Positive	Negative	Negative
Z5193119154	58	ABBV_53193	Drug scaffold	COC=1C=CC=C(C1)N2N=C(N=C2C3=CN(C)C(=O)C=4C=CC=CC34)C5=CSC=N5	95	2,28 ± 0,60	Positive	75,54 ± 39,86	Negative	511.5	205,7 to 1396
Z5193118814	59	6ZED_517684	Crystallised fragment	CC(CCC(=O)N1CC(N(C)C(=O)C=2SC=3N=NC(C)=C(C)C3C2N)C4(CC4)C1)N(C)C	90	4,12 ± 0,31	Positive	13,73 ± 9,32	Negative	Negative	Negative
Z5187959121	60	6ZED_881044	Crystallised fragment	CC=1N=NC=2SC(C(=O)N3CCC4(CCC(CC4)NC(=O)CC5=CSC(Cl)=C5)CC3)=C(N)C2C1C	100	0,94 ± 0,20	Positive	48,37 ± 15,77	Positive	Negative	Negative
Z5193118693	61	4LZS_1729605	Crystallised fragment	CCCC1=C(NC(C)=C1C(=O)C)C(=O)N2CCCC2CN3C=C(N=N3)C=4C=C(C)N=C(C)C4	97	0,49 ± 0,40	Positive	15,14 ± 5,89	Negative	79.42	26,37 to 221,6
Z5385150489	62	Comp4_33-34_179415	Virtual fragment hit	COC1CC(CCC(=O)NC2CC3(CCN(C3)C(=O)C=4OC=CC4Br)OC=5C=CC=CC25)C1	>95	-0,15 ± 0,12	Negative	23,54 ± 4,84	Positive	Negative	Negative
Z5385150485	63	Comp1_25-30_323433	Virtual fragment hit	COC1(CNC(=O)C2=NSC=C2Br)CN(C1)C(=O)C3CCS(=O)(=O)N3	>95	0,70 ± 0,29	Positive	13,51 ± 3,27	Negative	Negative	Negative
Z5385150493	64	Comp6_826434	Virtual fragment hit	CC=1C=CSC1C2=CN(CC(C)(C)CNC(=O)CC=3N=C4N=C(C)C=C(C)N4N3)N=N2	>95	0,10 ± 0,24	Negative	25,91 ± 0,65	Positive	Negative	Negative
Z5385150484	65	Comp1_25-30_2394209	Virtual fragment hit	CNC(=O)C1(CCC1)C(=O)N[C@@H]2CCCC[C@H]2NC(=O)C=3C=NSN3	>95	0,32 ± 0,21	Negative	7,82 ± 0,92	Negative	28.66	15,50 to 52,63
Z5385150490	66	Comp4_33-34_179857	Virtual fragment hit	COC=1C=CC=NC1C(=O)N2CCC3(C2)CC(NC(=O)C=4OC=CC4Br)C=5C=CC=CC5O3	>95	0,83 ± 0,29	Positive	20,41 ± 1,87	Positive	135.9	52,35 to 354,9
Z1470886343	67	Comp6_646499	Virtual fragment hit	CC=1C=C(C)N2C(CNC=3C=CC(C)=C(NC(=O)CN4CCCCC4)C3)=CN=C2N1	>95	0,81 ± 0,26	Positive	28,42 ± 2,09	Positive	3.72	0,97 to 19,10
Z3343793640	68	Comp6_130615	Virtual fragment hit	CC=1C=C(C)N2N=C(NC(=O)N3CCC(F)(F)C4(CCOC4)C3)N=C2N1	>95	1,11 ± 0,28	Positive	9,66 ± 4,71	Negative	29919	979,7 to infinity
Z410631500	69	Comp5_9531	Virtual fragment hit	CC(=O)C=1C=CC(N2CCN(CC2)C(=O)NC3=NN=C(C)S3)=C(F)C1	>95	0,61 ± 0,47	Positive	23,49 ± 1,0	Positive	Negative	Negative
Z29672600	70	Comp5_81428	Virtual fragment hit	COC=1C=CC(C=C(CC(=O)NC2=NN=C(C)S2)C3=NC=4C=CC=CC4S3)=CC1OC	>95	0,65 ± 0,27	Positive	21,72 ± 4,06	Positive	122.6	67,87 to 242,6
Z5385150467	71	Comp6_52402	Virtual fragment hit	CC=1C=C(C)N2N=C(NC(=O)NCCOC3(C)CCOCC3)N=C2N1	>95	0,79 ± 0,26	Positive	11,01 ± 0,31	Positive	71.38	32,65 to 323,6
Z1652343657	72	Comp2_2184592	Virtual fragment hit	CC(C)NS(=O)(=O)C=1C=CC=C(CNC(=O)NCC=2C=NC(C)=NC2O)C1	>95	0,51 ± 0,13	Negative	19,09 ± 5,61	Positive	92.94	10,67 to 2784
Z838228654	73	Comp5_20949	Virtual fragment hit	CC1=NN=C(NC(=O)NCC=2C=CC=C(C2)C(=O)NCC3CCCO3)S1	>95	1,13 ± 0,18	Positive	23,59 ± 6,69	Positive	10680	788,7 to infinity
Z5385150465	74	Comp6_46390	Virtual fragment hit	CC=1C=C(C)N2N=C(NC(=O)N3CCC(CCC(C)(C)C)C3)N=C2N1	>95	0,40 ± 0,13	Negative	52,94 ± 6,92	Positive	1370	26,45 to 10630
Z5385150471	75	Comp2_2123155	Virtual fragment hit	CC=1N=CC(CNC(=O)C=2C(=NN3C=CC=CC23)C=4C=CC=CC4)=C(O)N1	>95	1,20 ± 0,26	Positive	14,74 ± 1,95	Positive	Negative	Negative
Z5385150497	76	Comp5_41803	Virtual fragment hit	CC1=NN=C(NC(=O)CCC(=O)N2CC=3C=CC=CC3OC4(CCOC4)C2)S1	>95	2,11 ± 0,02	Positive	25 ± 11,77	Negative	405.4	80,73 to 1997
Z1367207809	77	Comp6_112847	Virtual fragment hit	CC=1C=C(C)N2N=C(NC(=O)N3CCC=4C=C(Cl)C=C(Cl)C4C3)N=C2N1	>95	0,48 ± 0,37	Negative	67,27 ± 12,19	Positive	134.6	76,97 to 246,7
Z5385150476	78	Comp6_15593	Virtual fragment hit	CC=1C=C(C(=O)NCCC2=NC=3C=C(Cl)C=CC3N2)N4N=CN=C4N1	>95	1,53 ± 0,25	Positive	9,01 ± 0,76	Positive	170.3	44,03 to 477,1
Z1264078539	79	Comp5_105	Virtual fragment hit	CC1=NN=C(NC(=O)C2CCCN(C2)C(=O)C=3C=CC(Br)=C(F)C3)S1	>95	1,21 ± 0,08	Positive	33,58 ± 5,55	Positive	Negative	Negative
Z5385150502	80	Comp5_33844	Virtual fragment hit	CC(C)C=1C=CC=CC1C(NCC(=O)NC2=NN=C(C)S2)C=3C=CC(Cl)=CC3	>95	-0,49 ± 0,26	Negative	29,64 ± 5,36	Positive	23.61	7,29 to 76,75
Z5385150479	81	Comp2_9173395	Virtual fragment hit	CC1=C(C=NN1C)C2=CN(CC3(O)CC(C3)NC(=O)CCC4=CNC(C)=NC4=O)N=N2	>95	-0,15 ± 0,24	Negative	11,5 ± 1,85	Positive	26.36	12,28 to 62,44
Z5385150492	82	Comp6_882887	Virtual fragment hit	CCOC=1C=CC(=CC1F)C2=CN(N=N2)C3CC(C3)NC(=O)C4=CC(C)=NC5=NC=NN45	>95	-0,24 ± 0,26	Negative	38,3 ± 6,87	Positive	29.67	16,77 to 53,34
Z5385150494	83	Comp2_5700252	Virtual fragment hit	CC1=NC=2C=CC=CC2N1CC3=CN(CCNC(=O)C4=CN=C(C)NC4=O)N=N3	>95	0,78 ± 0,09	Negative	14,05 ± 12,27	Negative	325.3	96,40 to 1049
Z5385150480	84	Comp4_3128559	Virtual fragment hit	OC1(CCOCC1)C2=CN(CC3CCN(CC3)C(=O)C=4C=CC=C(NC(=O)C5=CC=CO5)C4)N=N2	>95	1,16 ± 0,18	Negative	17,5 ± 1,9	Positive	18.14	7,55 to 40,37
Z4289268891	85	Comp2_306939	Virtual fragment hit	CC1=NC(=O)C(CCC(=O)N2CC3(CCCC3)C=4C=CC=CC24)=CN1	>95	1,18 ± 0,20	Negative	24,26 ± 6,71	Positive	17.97	7,88 to 42,88
Z5385150468	86	Comp4_1620136	Virtual fragment hit	CN(CC=1C=CC=C(OC(F)F)C1)C(=O)C(=O)NC2CCN(C(=O)C3=CC=CO3)C=4C=CC=CC24	>95	0,94 ± 0,21	Negative	56,94 ± 25,46	Negative	Negative	Negative
Z5385150475	87	Comp2_39626	Virtual fragment hit	COC(=O)C=1C=C(CNC(=O)C=CC2=CN=C(C)NC2=O)C=CC1Cl	>95	2,30 ± 0,56	Positive	15,1 ± 2,46	Positive	11.1	5,20 to 24,63
Z1732240728	88	Comp5_8903	Virtual fragment hit	CC1=NN=C(NC(=O)CNC(C=2C=NN(C)C2)C=3C=CC(F)=CC3)S1	>95	0,54 ± 0,15	Negative	4,11 ± 7,31	Negative	2255	278,3 to 2533
Z5385150483	89	Comp1_25-30_3441401	Virtual fragment hit	CC(NC(=O)CC1(C)CCCO1)C2(O)CN(C2)C(=O)C3=NSN=C3O	>95	0,19 ± 0,06	Negative	-1,39 ± 0,54	Negative	154.7	87,15 to 266,6
Z5385150486	90	Comp1_25-30_3451366	Virtual fragment hit	CC(CC1CN(C1)C(=O)CC2=NON=C2C)NC(=O)C3=NSN=C3O	>95	0,43 ± 0,39	Negative	11,06 ± 3,73	Negative	213.1	76,67 to 555,7
Z5385150491	91	Comp1_25-30_2200817	Virtual fragment hit	CC(CC(C)NC(=O)C1=CN2C=C(C)N=C2S1)NC(=O)C=3C=CSN3	>95	0,44 ± 0,10	Negative	8,08 ± 2,94	Negative	579	246,5 to 1618
Z5385150499	92	Comp5_8956	Virtual fragment hit	COC(=O)C1(CC(C)(C)OC(C)(C)C1)NCC(=O)NC2=NN=C(C)S2	>95	1,04 ± 0,52	Positive	8,96 ± 1,15	Negative	621.8	286,3 to 1502
Z5385150495	93	Comp6_1076943	Virtual fragment hit	BrCC(=O)NC1CCN(C1)C(=NCCCN2CCOCC2)NCC=3N=C4N=C(C)C=C(C)N4N3	92	-0,58 ± 0,68	Negative	20,44 ± 23,06	Negative	469.6	161,5 to 1445
Z4094589266	94	JQ1_10314792	Drug scaffold	CC1=NN=C(SCC(=O)N2CCOCCC32COC3)N1C=4C=CC(C)=CC4	>95	1,19 ± 0,31	Positive	3,87 ± 1,96	Negative	27.9	11,50 to 66,57
Z5193118992	95	6ZF9_5375832	Crystallised fragment	CCN1N=NC=2C=C(C=CC12)C(=O)N3C[C@@H](OC(=O)C)[C@H](C3)N4C=C(CN5CCC(O)CC5)N=N4	>95	0,19 ± 0,87	Negative	14,42 ± 2,9	Positive	Negative	Negative
Z5193118750	96	4LZS_3519304	Crystallised fragment	CCCC1=C(NC(C)=C1C(=O)C)C(=O)N(C)C2CN(C2)C(=O)C3=CC(C)=NN3	>95	2,24 ± 0,21	Positive	16,1 ± 0,61	Positive	211.4	68,10 to 559,9
