# Supplementary material for: A bottom-up approach to find lead compounds in expansive chemical spaces
Source: Commun Chem. 2025 Aug 1;8:225. doi: 10.1038/s42004-025-01610-2 (PMC12316891; doi:10.1038/s42004-025-01610-2)
Supplement: Supplementary file 4 — Supplementary Data 2 [file 42004_2025_1610_MOESM4_ESM.txt]

HEADER                                                        XXXX
COMPND    MOL_ID: 1;
COMPND   2 MOLECULE: ;
COMPND   3 CHAIN: A
SOURCE    MOL_ID: 1
EXPDTA    X-RAY DIFFRACTION
REMARK   2
REMARK   2 RESOLUTION.    1.42 ANGSTROMS.
REMARK   3 
REMARK   3 REFINEMENT.
REMARK   3   PROGRAM     : REFMAC
REMARK   3   AUTHORS     : NULL
REMARK   3 
REMARK   3 REFINEMENT TARGET : MAXIMUM LIKELIHOOD
REMARK   3 
REMARK   3  DATA USED IN REFINEMENT.
REMARK   3   RESOLUTION RANGE HIGH (ANGSTROMS) : 1.42 
REMARK   3   RESOLUTION RANGE LOW  (ANGSTROMS) : 26.93
REMARK   3   DATA CUTOFF            (SIGMA(F)) : NULL  
REMARK   3   COMPLETENESS FOR RANGE        (%) : 96.00
REMARK   3   NUMBER OF REFLECTIONS             : 22157       
REMARK   3 
REMARK   3  FIT TO DATA USED IN REFINEMENT.
REMARK   3   CROSS-VALIDATION METHOD          : THROUGHOUT
REMARK   3   FREE R VALUE TEST SET SELECTION  : RANDOM
REMARK   3   R VALUE     (WORKING + TEST SET) : 0.17250
REMARK   3   R VALUE            (WORKING SET) : 0.17173
REMARK   3   FREE R VALUE                     : 0.18634
REMARK   3   FREE R VALUE TEST SET SIZE   (%) : 5.2    
REMARK   3   FREE R VALUE TEST SET COUNT      : 1215        
REMARK   3   ESTIMATED ERROR OF FREE R VALUE  : NULL   
REMARK   3 
REMARK   3  FIT IN THE HIGHEST RESOLUTION BIN.
REMARK   3   TOTAL NUMBER OF BINS USED           : 20
REMARK   3   BIN RESOLUTION RANGE HIGH       (A) : 1.419
REMARK   3   BIN RESOLUTION RANGE LOW        (A) : 1.456
REMARK   3   REFLECTION IN BIN     (WORKING SET) : 1590
REMARK   3   BIN COMPLETENESS (WORKING+TEST) (%) : 93.24
REMARK   3   BIN R VALUE           (WORKING SET) : 0.270  
REMARK   3   BIN FREE R VALUE SET COUNT          : 80
REMARK   3   BIN FREE R VALUE                    : 0.313  
REMARK   3 
REMARK   3  NUMBER OF NON-HYDROGEN ATOMS USED IN REFINEMENT.
REMARK   3   PROTEIN ATOMS            : NULL
REMARK   3   NUCLEIC ACID ATOMS       : NULL
REMARK   3   HETEROGEN ATOMS          : NULL
REMARK   3   SOLVENT ATOMS            : NULL
REMARK   3 
REMARK   3  B VALUES.
REMARK   3   B VALUE TYPE                      : NULL
REMARK   3   FROM WILSON PLOT           (A**2) : NULL    
REMARK   3   MEAN B VALUE      (OVERALL, A**2) : 13.971  
REMARK   3   OVERALL ANISOTROPIC B VALUE.
REMARK   3    B11 (A**2) :   -0.35
REMARK   3    B22 (A**2) :   -1.18
REMARK   3    B33 (A**2) :    1.07
REMARK   3    B12 (A**2) :    0.00
REMARK   3    B13 (A**2) :    0.54
REMARK   3    B23 (A**2) :   -0.00
REMARK   3 
REMARK   3  ESTIMATED OVERALL COORDINATE ERROR.
REMARK   3   ESU BASED ON R VALUE                            (A): 0.068 
REMARK   3   ESU BASED ON FREE R VALUE                       (A): 0.065 
REMARK   3   ESU BASED ON MAXIMUM LIKELIHOOD                 (A): 0.045 
REMARK   3   ESU FOR B VALUES BASED ON MAXIMUM LIKELIHOOD (A**2): 2.337 
REMARK   3 
REMARK   3  CORRELATION COEFFICIENTS.
REMARK   3   CORRELATION COEFFICIENT FO-FC      : 0.971 
REMARK   3   CORRELATION COEFFICIENT FO-FC FREE : 0.962 
REMARK   3 
REMARK   3  RMS DEVIATIONS FROM IDEAL VALUES        COUNT    RMS    WEIGHT
REMARK   3   BOND LENGTHS REFINED ATOMS        (A):  1128 ; 0.007 ; 0.018
REMARK   3   BOND LENGTHS OTHERS               (A):  1082 ; 0.001 ; 0.016
REMARK   3   BOND ANGLES REFINED ATOMS   (DEGREES):  1535 ; 1.259 ; 1.861
REMARK   3   BOND ANGLES OTHERS          (DEGREES):  2501 ; 0.451 ; 1.619
REMARK   3   TORSION ANGLES, PERIOD 1    (DEGREES):   129 ; 5.586 ; 5.116
REMARK   3   TORSION ANGLES, PERIOD 2    (DEGREES):  NULL ;  NULL ;  NULL
REMARK   3   TORSION ANGLES, PERIOD 3    (DEGREES):   197 ;13.305 ;10.000
REMARK   3   TORSION ANGLES, PERIOD 4    (DEGREES):  NULL ;  NULL ;  NULL
REMARK   3   CHIRAL-CENTER RESTRAINTS       (A**3):   159 ; 0.052 ; 0.200
REMARK   3   GENERAL PLANES REFINED ATOMS      (A):  1256 ; 0.005 ; 0.020
REMARK   3   GENERAL PLANES OTHERS             (A):   245 ; 0.001 ; 0.020
REMARK   3   NON-BONDED CONTACTS REFINED ATOMS (A):  NULL ;  NULL ;  NULL
REMARK   3   NON-BONDED CONTACTS OTHERS        (A):  NULL ;  NULL ;  NULL
REMARK   3   NON-BONDED TORSION REFINED ATOMS  (A):  NULL ;  NULL ;  NULL
REMARK   3   NON-BONDED TORSION OTHERS         (A):  NULL ;  NULL ;  NULL
REMARK   3   H-BOND (X...Y) REFINED ATOMS      (A):  NULL ;  NULL ;  NULL
REMARK   3   H-BOND (X...Y) OTHERS             (A):  NULL ;  NULL ;  NULL
REMARK   3   POTENTIAL METAL-ION REFINED ATOMS (A):  NULL ;  NULL ;  NULL
REMARK   3   POTENTIAL METAL-ION OTHERS        (A):  NULL ;  NULL ;  NULL
REMARK   3   SYMMETRY VDW REFINED ATOMS        (A):  NULL ;  NULL ;  NULL
REMARK   3   SYMMETRY VDW OTHERS               (A):  NULL ;  NULL ;  NULL
REMARK   3   SYMMETRY H-BOND REFINED ATOMS     (A):  NULL ;  NULL ;  NULL
REMARK   3   SYMMETRY H-BOND OTHERS            (A):  NULL ;  NULL ;  NULL
REMARK   3   SYMMETRY METAL-ION REFINED ATOMS  (A):  NULL ;  NULL ;  NULL
REMARK   3   SYMMETRY METAL-ION OTHERS         (A):  NULL ;  NULL ;  NULL
REMARK   3 
REMARK   3  ISOTROPIC THERMAL FACTOR RESTRAINTS.     COUNT   RMS    WEIGHT
REMARK   3   MAIN-CHAIN BOND REFINED ATOMS  (A**2):   507 ; 4.464 ; 0.865
REMARK   3   MAIN-CHAIN BOND OTHER ATOMS    (A**2):   507 ; 4.325 ; 0.865
REMARK   3   MAIN-CHAIN ANGLE REFINED ATOMS (A**2):   632 ; 4.418 ; 1.525
REMARK   3   MAIN-CHAIN ANGLE OTHER ATOMS   (A**2):   633 ; 4.417 ; 1.533
REMARK   3   SIDE-CHAIN BOND REFINED ATOMS  (A**2):   621 ; 7.543 ; 1.430
REMARK   3   SIDE-CHAIN BOND OTHER ATOMS    (A**2):   622 ; 7.541 ; 1.433
REMARK   3   SIDE-CHAIN ANGLE REFINED ATOMS (A**2):  NULL ;  NULL ;  NULL
REMARK   3   SIDE-CHAIN ANGLE OTHER ATOMS   (A**2):   904 ; 8.645 ; 2.377
REMARK   3   LONG RANGE B REFINED ATOMS     (A**2):  1348 ; 9.590 ;13.070
REMARK   3   LONG RANGE B OTHER ATOMS       (A**2):  1301 ; 9.651 ;11.430
REMARK   3 
REMARK   3  ANISOTROPIC THERMAL FACTOR RESTRAINTS.   COUNT   RMS    WEIGHT
REMARK   3   RIGID-BOND RESTRAINTS          (A**2):  NULL ;  NULL ;  NULL
REMARK   3   SPHERICITY; FREE ATOMS         (A**2):  NULL ;  NULL ;  NULL
REMARK   3   SPHERICITY; BONDED ATOMS       (A**2):  NULL ;  NULL ;  NULL
REMARK   3 
REMARK   3  NCS RESTRAINTS STATISTICS
REMARK   3   NUMBER OF DIFFERENT NCS GROUPS : NULL
REMARK   3 
REMARK   3  TWIN DETAILS
REMARK   3   NUMBER OF TWIN DOMAINS  : NULL
REMARK   3 
REMARK   3  TLS DETAILS
REMARK   3   NUMBER OF TLS GROUPS  : 1
REMARK   3 
REMARK   3   TLS GROUP : 1
REMARK   3    NUMBER OF COMPONENTS GROUP : 1
REMARK   3    COMPONENTS        C SSSEQI   TO  C SSSEQI
REMARK   3    RESIDUE RANGE :   A    42        A   168
REMARK   3    ORIGIN FOR THE GROUP (A):  -1.8700   3.2180  12.3920
REMARK   3    T TENSOR
REMARK   3      T11:   0.0636 T22:   0.1481
REMARK   3      T33:   0.0133 T12:   0.0158
REMARK   3      T13:   0.0194 T23:   0.0135
REMARK   3    L TENSOR
REMARK   3      L11:   1.8912 L22:   1.0904
REMARK   3      L33:   1.5661 L12:   0.1884
REMARK   3      L13:  -0.7605 L23:   0.1711
REMARK   3    S TENSOR
REMARK   3      S11:   0.0504 S12:   0.0416 S13:   0.0674
REMARK   3      S21:  -0.0240 S22:  -0.0599 S23:  -0.0544
REMARK   3      S31:  -0.0667 S32:  -0.0204 S33:   0.0094
REMARK   3 
REMARK   3  BULK SOLVENT MODELLING.
REMARK   3   METHOD USED : MASK
REMARK   3   PARAMETERS FOR MASK CALCULATION
REMARK   3   VDW PROBE RADIUS   : 1.20 
REMARK   3   ION PROBE RADIUS   : 0.80 
REMARK   3   SHRINKAGE RADIUS   : 0.80 
REMARK   3 
REMARK   3  OTHER REFINEMENT REMARKS: 
REMARK   3  HYDROGENS HAVE BEEN USED IF PRESENT IN THE INPUT
REMARK   3  U VALUES : RESIDUAL ONLY
SEQRES   1 A  127  SER MET ASN PRO PRO PRO PRO GLU THR SER ASN PRO ASN          
SEQRES   2 A  127  LYS PRO LYS ARG GLN THR ASN GLN LEU GLN TYR LEU LEU          
SEQRES   3 A  127  ARG VAL VAL LEU LYS THR LEU TRP LYS HIS GLN PHE ALA          
SEQRES   4 A  127  TRP PRO PHE GLN GLN PRO VAL ASP ALA VAL LYS LEU ASN          
SEQRES   5 A  127  LEU PRO ASP TYR TYR LYS ILE ILE LYS THR PRO MET ASP          
SEQRES   6 A  127  MET GLY THR ILE LYS LYS ARG LEU GLU ASN ASN TYR TYR          
SEQRES   7 A  127  TRP ASN ALA GLN GLU CYS ILE GLN ASP PHE ASN THR MET          
SEQRES   8 A  127  PHE THR ASN CYS TYR ILE TYR ASN LYS PRO GLY ASP ASP          
SEQRES   9 A  127  ILE VAL LEU MET ALA GLU ALA LEU GLU LYS LEU PHE LEU          
SEQRES  10 A  127  GLN LYS ILE ASN GLU LEU PRO THR GLU GLU                      
HET    LIG  A 201      25
HET    P4G  A 202      11
HETNAM     LIG 3-PYRIDIN-4-YL-2,4-DIHYDRO-INDENO[1,2-.C.]PYRAZOLE
HETNAM     P4G 1-ETHOXY-2-(2-ETHOXYETHOXY)ETHANE
FORMUL   2  LIG    C15 H11 N3
FORMUL   3  P4G    C8 H18 O3
FORMUL   4  HOH   *156(H2 O)
CRYST1   30.353   39.553   55.861  90.00 105.49  90.00 P 1 21 1      0
ATOM      1  N   SER A  42     -11.606 -19.238  12.275  1.00 46.48           N  
ATOM      2  CA  SER A  42     -11.079 -18.588  11.079  1.00 48.82           C  
ATOM      3  CB  SER A  42     -12.040 -17.515  10.579  1.00 50.54           C  
ATOM      4  OG  SER A  42     -11.569 -16.931   9.375  1.00 37.75           O  
ATOM      5  C   SER A  42      -9.701 -17.979  11.327  1.00 22.31           C  
ATOM      6  O   SER A  42      -9.349 -17.648  12.456  1.00 40.39           O  
ATOM      7  N   MET A  43      -8.940 -17.827  10.240  1.00 25.53           N  
ATOM      8  CA  MET A  43      -7.542 -17.445  10.313  1.00 12.16           C  
ATOM      9  CB  MET A  43      -6.816 -18.007   9.087  1.00 17.34           C  
ATOM     10  CG  MET A  43      -6.779 -19.516   9.046  1.00 16.95           C  
ATOM     11  SD  MET A  43      -6.446 -20.119   7.382  1.00 22.11           S  
ATOM     12  CE  MET A  43      -4.724 -19.656   7.235  1.00 19.51           C  
ATOM     13  C   MET A  43      -7.402 -15.924  10.337  1.00 12.00           C  
ATOM     14  O   MET A  43      -8.305 -15.207   9.910  1.00 18.65           O  
ATOM     15  N   ASN A  44      -6.260 -15.438  10.838  1.00  4.83           N  
ATOM     16  CA  ASN A  44      -5.844 -14.075  10.564  1.00  5.07           C  
ATOM     17  CB  ASN A  44      -4.708 -13.622  11.476  1.00  5.00           C  
ATOM     18  CG  ASN A  44      -5.094 -13.554  12.915  1.00  7.23           C  
ATOM     19  OD1 ASN A  44      -6.142 -13.033  13.273  1.00  9.50           O  
ATOM     20  ND2 ASN A  44      -4.229 -14.075  13.754  1.00  6.47           N  
ATOM     21  C   ASN A  44      -5.370 -13.927   9.122  1.00  5.05           C  
ATOM     22  O   ASN A  44      -4.780 -14.847   8.554  1.00  5.87           O  
ATOM     23  N   PRO A  45      -5.565 -12.739   8.514  1.00  4.52           N  
ATOM     24  CA  PRO A  45      -4.928 -12.460   7.240  1.00  4.99           C  
ATOM     25  CB  PRO A  45      -5.623 -11.183   6.775  1.00  7.83           C  
ATOM     26  CG  PRO A  45      -5.939 -10.470   8.062  1.00  7.95           C  
ATOM     27  CD  PRO A  45      -6.256 -11.565   9.072  1.00  5.87           C  
ATOM     28  C   PRO A  45      -3.443 -12.214   7.443  1.00  7.60           C  
ATOM     29  O   PRO A  45      -3.011 -11.926   8.565  1.00  5.65           O  
ATOM     30  N   PRO A  46      -2.629 -12.231   6.370  1.00  5.01           N  
ATOM     31  CA  PRO A  46      -1.290 -11.690   6.476  1.00  5.20           C  
ATOM     32  CB  PRO A  46      -0.718 -11.899   5.077  1.00  4.88           C  
ATOM     33  CG  PRO A  46      -1.914 -11.916   4.193  1.00  7.05           C  
ATOM     34  CD  PRO A  46      -2.978 -12.628   5.000  1.00  5.77           C  
ATOM     35  C   PRO A  46      -1.361 -10.221   6.856  1.00  6.54           C  
ATOM     36  O   PRO A  46      -2.365  -9.558   6.588  1.00  6.81           O  
ATOM     37  N   PRO A  47      -0.317  -9.657   7.493  1.00  7.64           N  
ATOM     38  CA  PRO A  47      -0.325  -8.240   7.804  1.00  8.48           C  
ATOM     39  CB  PRO A  47       0.940  -8.080   8.647  1.00 13.10           C  
ATOM     40  CG  PRO A  47       1.850  -9.161   8.134  1.00 10.35           C  
ATOM     41  CD  PRO A  47       0.940 -10.324   7.859  1.00  8.06           C  
ATOM     42  C   PRO A  47      -0.295  -7.403   6.530  1.00  7.32           C  
ATOM     43  O   PRO A  47       0.023  -7.926   5.455  1.00  7.88           O  
ATOM     44  N   PRO A  48      -0.619  -6.095   6.586  1.00  7.06           N  
ATOM     45  CA  PRO A  48      -0.488  -5.243   5.411  1.00  7.28           C  
ATOM     46  CB  PRO A  48      -0.970  -3.876   5.912  1.00 11.02           C  
ATOM     47  CG  PRO A  48      -1.767  -4.184   7.196  1.00  9.38           C  
ATOM     48  CD  PRO A  48      -1.064  -5.362   7.783  1.00  8.72           C  
ATOM     49  C   PRO A  48       0.945  -5.191   4.899  1.00  8.08           C  
ATOM     50  O   PRO A  48       1.887  -5.370   5.669  1.00  8.97           O  
ATOM     51  N   GLU A  49       1.098  -4.987   3.587  1.00  8.88           N  
ATOM     52  CA  GLU A  49       2.406  -4.772   2.994  1.00  7.82           C  
ATOM     53  CB  GLU A  49       2.265  -4.508   1.482  1.00 13.12           C  
ATOM     54  CG  GLU A  49       3.561  -4.183   0.763  1.00 19.45           C  
ATOM     55  CD  GLU A  49       3.413  -3.942  -0.726  1.00 35.78           C  
ATOM     56  OE1 GLU A  49       2.413  -3.304  -1.130  1.00 26.95           O  
ATOM     57  OE2 GLU A  49       4.313  -4.366  -1.488  1.00 26.88           O  
ATOM     58  C   GLU A  49       3.077  -3.592   3.694  1.00  7.49           C  
ATOM     59  O   GLU A  49       2.409  -2.604   4.002  1.00  9.66           O  
ATOM     60  N   THR A  50       4.387  -3.719   3.954  1.00  7.68           N  
ATOM     61  CA  THR A  50       5.158  -2.672   4.609  1.00  7.52           C  
ATOM     62  CB  THR A  50       5.517  -3.105   6.041  1.00  9.82           C  
ATOM     63  OG1 THR A  50       6.184  -4.366   5.986  1.00 10.41           O  
ATOM     64  CG2 THR A  50       4.297  -3.189   6.947  1.00 10.73           C  
ATOM     65  C   THR A  50       6.440  -2.265   3.887  1.00  7.10           C  
ATOM     66  O   THR A  50       7.056  -1.265   4.244  1.00  8.39           O  
ATOM     67  N   SER A  51       6.837  -3.034   2.869  1.00  7.92           N  
ATOM     68  CA  SER A  51       8.071  -2.765   2.155  1.00 11.84           C  
ATOM     69  CB  SER A  51       9.229  -3.546   2.770  1.00 15.41           C  
ATOM     70  OG  SER A  51      10.439  -3.317   2.071  1.00 26.59           O  
ATOM     71  C   SER A  51       7.873  -3.140   0.694  1.00 15.54           C  
ATOM     72  O   SER A  51       7.357  -4.212   0.394  1.00 15.83           O  
ATOM     73  N   ASN A  52       8.252  -2.231  -0.206  1.00 14.29           N  
ATOM     74  CA  ASN A  52       8.266  -2.543  -1.622  1.00 12.26           C  
ATOM     75  CB  ASN A  52       6.985  -2.110  -2.321  1.00 14.90           C  
ATOM     76  CG  ASN A  52       6.962  -2.510  -3.783  1.00 18.37           C  
ATOM     77  OD1 ASN A  52       7.996  -2.847  -4.386  1.00 14.27           O  
ATOM     78  ND2 ASN A  52       5.783  -2.471  -4.392  1.00 18.91           N  
ATOM     79  C   ASN A  52       9.499  -1.881  -2.227  1.00 12.64           C  
ATOM     80  O   ASN A  52       9.481  -0.690  -2.522  1.00 14.07           O  
ATOM     81  N   PRO A  53      10.601  -2.641  -2.419  1.00 14.42           N  
ATOM     82  CA  PRO A  53      11.835  -2.092  -2.975  1.00 13.09           C  
ATOM     83  CB  PRO A  53      12.755  -3.317  -3.063  1.00 19.20           C  
ATOM     84  CG  PRO A  53      12.192  -4.308  -2.098  1.00 31.20           C  
ATOM     85  CD  PRO A  53      10.713  -4.071  -2.085  1.00 21.73           C  
ATOM     86  C   PRO A  53      11.690  -1.431  -4.346  1.00 17.31           C  
ATOM     87  O   PRO A  53      12.563  -0.662  -4.744  1.00 14.04           O  
ATOM     88  N   ASN A  54      10.617  -1.753  -5.080  1.00 10.97           N  
ATOM     89  CA  ASN A  54      10.436  -1.212  -6.421  1.00 11.44           C  
ATOM     90  CB  ASN A  54       9.655  -2.188  -7.303  1.00 15.25           C  
ATOM     91  CG  ASN A  54      10.321  -3.536  -7.430  1.00 23.23           C  
ATOM     92  OD1 ASN A  54      11.535  -3.637  -7.612  1.00 22.23           O  
ATOM     93  ND2 ASN A  54       9.543  -4.598  -7.307  1.00 43.55           N  
ATOM     94  C   ASN A  54       9.740   0.151  -6.426  1.00 13.25           C  
ATOM     95  O   ASN A  54       9.743   0.832  -7.453  1.00 16.45           O  
ATOM     96  N   LYS A  55       9.137   0.531  -5.291  1.00 17.84           N  
ATOM     97  CA  LYS A  55       8.542   1.850  -5.135  1.00 18.13           C  
ATOM     98  CB  LYS A  55       7.723   1.952  -3.836  1.00 24.43           C  
ATOM     99  CG  LYS A  55       6.352   1.310  -3.872  1.00 17.50           C  
ATOM    100  CD  LYS A  55       5.598   1.573  -2.568  1.00 17.08           C  
ATOM    101  CE  LYS A  55       4.130   1.280  -2.651  1.00 29.83           C  
ATOM    102  NZ  LYS A  55       3.422   1.837  -1.471  1.00 23.78           N  
ATOM    103  C   LYS A  55       9.635   2.915  -5.106  1.00 20.04           C  
ATOM    104  O   LYS A  55      10.688   2.697  -4.515  1.00 15.85           O  
ATOM    105  N   PRO A  56       9.428   4.110  -5.708  1.00 16.26           N  
ATOM    106  CA  PRO A  56      10.368   5.206  -5.527  1.00  8.39           C  
ATOM    107  CB  PRO A  56       9.870   6.255  -6.525  1.00 10.67           C  
ATOM    108  CG  PRO A  56       8.380   6.003  -6.570  1.00 17.84           C  
ATOM    109  CD  PRO A  56       8.251   4.496  -6.504  1.00 24.98           C  
ATOM    110  C   PRO A  56      10.344   5.712  -4.087  1.00  6.94           C  
ATOM    111  O   PRO A  56       9.319   5.614  -3.416  1.00 12.77           O  
ATOM    112  N   LYS A  57      11.492   6.218  -3.623  1.00  7.91           N  
ATOM    113  CA  LYS A  57      11.666   6.618  -2.239  1.00  9.93           C  
ATOM    114  CB  LYS A  57      12.810   5.813  -1.594  1.00 18.99           C  
ATOM    115  CG  LYS A  57      12.658   4.304  -1.710  1.00 33.27           C  
ATOM    116  CD  LYS A  57      11.351   3.820  -1.147  1.00 26.21           C  
ATOM    117  CE  LYS A  57      11.175   2.332  -1.243  1.00 44.97           C  
ATOM    118  NZ  LYS A  57       9.767   1.953  -0.977  1.00 29.64           N  
ATOM    119  C   LYS A  57      12.000   8.099  -2.124  1.00  5.19           C  
ATOM    120  O   LYS A  57      12.769   8.626  -2.923  1.00  4.55           O  
ATOM    121  N   ARG A  58      11.421   8.757  -1.111  1.00  4.77           N  
ATOM    122  CA  ARG A  58      11.839  10.104  -0.776  1.00  2.98           C  
ATOM    123  CB  ARG A  58      11.063  11.166  -1.574  1.00  3.53           C  
ATOM    124  CG  ARG A  58       9.596  11.290  -1.228  1.00  3.00           C  
ATOM    125  CD  ARG A  58       8.951  12.435  -1.981  1.00  2.43           C  
ATOM    126  NE  ARG A  58       7.541  12.572  -1.641  1.00  2.54           N  
ATOM    127  CZ  ARG A  58       6.755  13.551  -2.075  1.00  5.49           C  
ATOM    128  NH1 ARG A  58       7.206  14.500  -2.876  1.00  8.54           N  
ATOM    129  NH2 ARG A  58       5.484  13.582  -1.686  1.00  6.85           N  
ATOM    130  C   ARG A  58      11.698  10.342   0.718  1.00  4.62           C  
ATOM    131  O   ARG A  58      10.866   9.715   1.367  1.00 10.40           O  
ATOM    132  N   GLN A  59      12.560  11.234   1.213  1.00  6.49           N  
ATOM    133  CA  GLN A  59      12.473  11.755   2.565  1.00 11.53           C  
ATOM    134  CB  GLN A  59      13.869  11.843   3.194  1.00 22.42           C  
ATOM    135  CG  GLN A  59      14.543  10.483   3.408  1.00 34.96           C  
ATOM    136  CD  GLN A  59      14.141   9.796   4.697  1.00 69.73           C  
ATOM    137  OE1 GLN A  59      13.326  10.291   5.482  1.00 61.66           O  
ATOM    138  NE2 GLN A  59      14.723   8.630   4.950  1.00 70.21           N  
ATOM    139  C   GLN A  59      11.840  13.140   2.484  1.00 12.22           C  
ATOM    140  O   GLN A  59      12.220  13.951   1.641  1.00 12.31           O  
ATOM    141  N   THR A  60      10.854  13.395   3.346  1.00  7.10           N  
ATOM    142  CA  THR A  60      10.292  14.726   3.481  1.00  5.95           C  
ATOM    143  CB  THR A  60       8.895  14.832   2.852  1.00  8.06           C  
ATOM    144  OG1 THR A  60       7.963  14.077   3.633  1.00  8.44           O  
ATOM    145  CG2 THR A  60       8.872  14.363   1.406  1.00 13.00           C  
ATOM    146  C   THR A  60      10.238  15.088   4.959  1.00  5.61           C  
ATOM    147  O   THR A  60      10.258  14.211   5.826  1.00  5.90           O  
ATOM    148  N   ASN A  61      10.157  16.394   5.218  1.00  6.99           N  
ATOM    149  CA  ASN A  61       9.980  16.905   6.566  1.00  8.05           C  
ATOM    150  CB  ASN A  61       9.897  18.426   6.557  1.00  7.71           C  
ATOM    151  CG  ASN A  61      11.202  19.087   6.250  1.00 20.37           C  
ATOM    152  OD1 ASN A  61      12.263  18.459   6.276  1.00 18.94           O  
ATOM    153  ND2 ASN A  61      11.154  20.381   5.970  1.00 20.07           N  
ATOM    154  C   ASN A  61       8.729  16.313   7.207  1.00  6.75           C  
ATOM    155  O   ASN A  61       8.743  15.939   8.380  1.00  6.05           O  
ATOM    156  N   GLN A  62       7.647  16.206   6.424  1.00  6.78           N  
ATOM    157  CA  GLN A  62       6.399  15.690   6.956  1.00  7.67           C  
ATOM    158  CB  GLN A  62       5.237  15.946   5.997  1.00 10.84           C  
ATOM    159  CG  GLN A  62       4.868  17.418   5.945  1.00 18.68           C  
ATOM    160  CD  GLN A  62       3.718  17.706   5.014  1.00 28.12           C  
ATOM    161  OE1 GLN A  62       3.368  16.906   4.141  1.00 28.02           O  
ATOM    162  NE2 GLN A  62       3.120  18.878   5.172  1.00 23.20           N  
ATOM    163  C   GLN A  62       6.487  14.208   7.313  1.00  6.01           C  
ATOM    164  O   GLN A  62       6.008  13.805   8.365  1.00  5.02           O  
ATOM    165  N   LEU A  63       7.117  13.396   6.456  1.00  4.30           N  
ATOM    166  CA  LEU A  63       7.270  11.980   6.762  1.00  6.44           C  
ATOM    167  CB  LEU A  63       7.788  11.224   5.533  1.00  8.94           C  
ATOM    168  CG  LEU A  63       6.770  11.052   4.405  1.00  9.97           C  
ATOM    169  CD1 LEU A  63       7.431  10.497   3.168  1.00 10.19           C  
ATOM    170  CD2 LEU A  63       5.648  10.153   4.811  1.00 10.29           C  
ATOM    171  C   LEU A  63       8.191  11.765   7.966  1.00  4.95           C  
ATOM    172  O   LEU A  63       7.902  10.934   8.827  1.00  5.01           O  
ATOM    173  N   GLN A  64       9.279  12.538   8.053  1.00  3.74           N  
ATOM    174  CA  GLN A  64      10.161  12.440   9.208  1.00  5.78           C  
ATOM    175  CB  GLN A  64      11.368  13.360   9.080  1.00  7.58           C  
ATOM    176  CG  GLN A  64      12.438  13.040  10.115  1.00 18.33           C  
ATOM    177  CD  GLN A  64      13.690  13.846   9.917  1.00 44.72           C  
ATOM    178  OE1 GLN A  64      14.243  13.920   8.813  1.00 38.40           O  
ATOM    179  NE2 GLN A  64      14.163  14.467  10.989  1.00 44.80           N  
ATOM    180  C   GLN A  64       9.407  12.763  10.499  1.00  5.40           C  
ATOM    181  O   GLN A  64       9.537  12.050  11.492  1.00  5.63           O  
ATOM    182  N   TYR A  65       8.605  13.830  10.468  1.00  3.65           N  
ATOM    183  CA  TYR A  65       7.800  14.238  11.610  1.00  4.32           C  
ATOM    184  CB  TYR A  65       7.063  15.540  11.269  1.00  5.02           C  
ATOM    185  CG  TYR A  65       6.188  16.092  12.376  1.00  9.35           C  
ATOM    186  CD1 TYR A  65       6.720  16.896  13.372  1.00  7.76           C  
ATOM    187  CD2 TYR A  65       4.827  15.819  12.416  1.00 10.99           C  
ATOM    188  CE1 TYR A  65       5.915  17.423  14.381  1.00  7.98           C  
ATOM    189  CE2 TYR A  65       4.014  16.331  13.423  1.00  8.22           C  
ATOM    190  CZ  TYR A  65       4.566  17.135  14.399  1.00  8.72           C  
ATOM    191  OH  TYR A  65       3.764  17.641  15.390  1.00 11.49           O  
ATOM    192  C   TYR A  65       6.801  13.156  12.005  1.00  6.29           C  
ATOM    193  O   TYR A  65       6.612  12.876  13.189  1.00  6.24           O  
ATOM    194  N   LEU A  66       6.154  12.543  11.010  1.00  5.22           N  
ATOM    195  CA  LEU A  66       5.178  11.500  11.268  1.00  5.80           C  
ATOM    196  CB  LEU A  66       4.512  11.057   9.956  1.00  6.78           C  
ATOM    197  CG  LEU A  66       3.424  12.034   9.468  1.00  9.76           C  
ATOM    198  CD1 LEU A  66       3.168  11.889   7.980  1.00 10.41           C  
ATOM    199  CD2 LEU A  66       2.154  11.840  10.256  1.00 12.70           C  
ATOM    200  C   LEU A  66       5.790  10.309  12.004  1.00  7.08           C  
ATOM    201  O   LEU A  66       5.112   9.701  12.831  1.00  7.56           O  
ATOM    202  N   LEU A  67       7.056   9.982  11.716  1.00  6.13           N  
ATOM    203  CA  LEU A  67       7.735   8.908  12.429  1.00  5.74           C  
ATOM    204  CB  LEU A  67       8.867   8.335  11.574  1.00  4.81           C  
ATOM    205  CG  LEU A  67       9.657   7.183  12.216  1.00  5.61           C  
ATOM    206  CD1 LEU A  67       8.762   6.042  12.650  1.00  7.79           C  
ATOM    207  CD2 LEU A  67      10.719   6.672  11.263  1.00  8.09           C  
ATOM    208  C   LEU A  67       8.299   9.351  13.780  1.00  7.72           C  
ATOM    209  O   LEU A  67       8.022   8.720  14.801  1.00  7.29           O  
ATOM    210  N   ARG A  68       9.101  10.417  13.778  1.00  6.22           N  
ATOM    211  CA  ARG A  68       9.874  10.803  14.946  1.00  6.43           C  
ATOM    212  CB  ARG A  68      11.057  11.691  14.544  1.00  9.37           C  
ATOM    213  CG  ARG A  68      12.108  10.977  13.680  1.00 13.26           C  
ATOM    214  CD  ARG A  68      13.507  11.552  13.891  1.00 37.81           C  
ATOM    215  NE  ARG A  68      14.527  10.826  13.139  1.00 57.96           N  
ATOM    216  CZ  ARG A  68      15.634  10.296  13.655  1.00 57.84           C  
ATOM    217  NH1 ARG A  68      15.977  10.487  14.920  1.00 31.32           N  
ATOM    218  NH2 ARG A  68      16.425   9.563  12.874  1.00 21.09           N  
ATOM    219  C   ARG A  68       9.052  11.511  16.019  1.00  9.82           C  
ATOM    220  O   ARG A  68       9.464  11.520  17.177  1.00 10.58           O  
ATOM    221  N   VAL A  69       7.914  12.104  15.630  1.00  6.62           N  
ATOM    222  CA  VAL A  69       7.041  12.787  16.574  1.00  9.42           C  
ATOM    223  CB  VAL A  69       6.849  14.273  16.186  1.00  8.00           C  
ATOM    224  CG1 VAL A  69       5.809  14.946  17.088  1.00 13.70           C  
ATOM    225  CG2 VAL A  69       8.167  15.022  16.226  1.00  9.93           C  
ATOM    226  C   VAL A  69       5.689  12.093  16.731  1.00  9.16           C  
ATOM    227  O   VAL A  69       5.309  11.722  17.842  1.00 10.20           O  
ATOM    228  N   VAL A  70       4.945  11.926  15.631  1.00  7.45           N  
ATOM    229  CA  VAL A  70       3.567  11.466  15.713  1.00  7.00           C  
ATOM    230  CB  VAL A  70       2.781  11.689  14.397  1.00  9.48           C  
ATOM    231  CG1 VAL A  70       1.337  11.184  14.522  1.00  8.60           C  
ATOM    232  CG2 VAL A  70       2.806  13.155  13.986  1.00  8.76           C  
ATOM    233  C   VAL A  70       3.501  10.003  16.149  1.00  7.31           C  
ATOM    234  O   VAL A  70       2.894   9.680  17.168  1.00  8.73           O  
ATOM    235  N   LEU A  71       4.129   9.106  15.387  1.00  9.48           N  
ATOM    236  CA  LEU A  71       4.130   7.693  15.734  1.00  8.75           C  
ATOM    237  CB  LEU A  71       4.907   6.914  14.651  1.00  7.07           C  
ATOM    238  CG  LEU A  71       4.958   5.370  14.729  1.00  9.26           C  
ATOM    239  CD1 LEU A  71       5.894   4.890  15.803  1.00  8.07           C  
ATOM    240  CD2 LEU A  71       3.582   4.780  14.902  1.00 11.57           C  
ATOM    241  C   LEU A  71       4.738   7.496  17.121  1.00  8.21           C  
ATOM    242  O   LEU A  71       4.181   6.776  17.956  1.00  8.02           O  
ATOM    243  N   LYS A  72       5.874   8.152  17.374  1.00  6.04           N  
ATOM    244  CA  LYS A  72       6.571   8.020  18.643  1.00  7.48           C  
ATOM    245  CB  LYS A  72       7.845   8.875  18.653  1.00  8.20           C  
ATOM    246  CG  LYS A  72       8.578   8.887  19.990  1.00 17.79           C  
ATOM    247  CD  LYS A  72      10.032   9.345  19.882  1.00 22.50           C  
ATOM    248  CE  LYS A  72      11.011   8.197  19.787  1.00 30.31           C  
ATOM    249  NZ  LYS A  72      10.748   7.313  18.617  1.00 21.57           N  
ATOM    250  C   LYS A  72       5.669   8.389  19.823  1.00  9.35           C  
ATOM    251  O   LYS A  72       5.583   7.641  20.793  1.00  8.00           O  
ATOM    252  N   THR A  73       4.984   9.534  19.731  1.00  6.98           N  
ATOM    253  CA  THR A  73       4.113   9.994  20.802  1.00  5.97           C  
ATOM    254  CB  THR A  73       3.596  11.401  20.476  1.00  7.88           C  
ATOM    255  OG1 THR A  73       4.699  12.302  20.396  1.00  9.97           O  
ATOM    256  CG2 THR A  73       2.625  11.915  21.518  1.00 10.15           C  
ATOM    257  C   THR A  73       2.955   9.028  21.046  1.00  8.74           C  
ATOM    258  O   THR A  73       2.658   8.669  22.187  1.00  8.02           O  
ATOM    259  N   LEU A  74       2.274   8.607  19.980  1.00  5.75           N  
ATOM    260  CA  LEU A  74       1.160   7.690  20.140  1.00  6.11           C  
ATOM    261  CB  LEU A  74       0.393   7.514  18.829  1.00  8.63           C  
ATOM    262  CG  LEU A  74      -0.782   8.461  18.624  1.00 14.90           C  
ATOM    263  CD1 LEU A  74      -0.326   9.890  18.464  1.00 16.90           C  
ATOM    264  CD2 LEU A  74      -1.610   8.031  17.437  1.00 17.06           C  
ATOM    265  C   LEU A  74       1.624   6.335  20.675  1.00  7.26           C  
ATOM    266  O   LEU A  74       0.940   5.719  21.487  1.00  7.52           O  
ATOM    267  N   TRP A  75       2.788   5.865  20.212  1.00  6.73           N  
ATOM    268  CA  TRP A  75       3.305   4.564  20.606  1.00  6.40           C  
ATOM    269  CB  TRP A  75       4.636   4.251  19.875  1.00  5.88           C  
ATOM    270  CG  TRP A  75       5.084   2.843  20.072  1.00  4.49           C  
ATOM    271  CD1 TRP A  75       5.758   2.325  21.135  1.00  4.93           C  
ATOM    272  NE1 TRP A  75       5.950   0.977  20.962  1.00  4.92           N  
ATOM    273  CE2 TRP A  75       5.369   0.597  19.782  1.00  6.67           C  
ATOM    274  CZ2 TRP A  75       5.301  -0.652  19.167  1.00  8.39           C  
ATOM    275  CH2 TRP A  75       4.650  -0.727  17.970  1.00 10.11           C  
ATOM    276  CZ3 TRP A  75       4.086   0.399  17.371  1.00  8.72           C  
ATOM    277  CE3 TRP A  75       4.163   1.642  17.965  1.00  7.53           C  
ATOM    278  CD2 TRP A  75       4.817   1.753  19.196  1.00  5.80           C  
ATOM    279  C   TRP A  75       3.506   4.456  22.114  1.00  5.71           C  
ATOM    280  O   TRP A  75       3.257   3.403  22.703  1.00  6.64           O  
ATOM    281  N   LYS A  76       3.997   5.544  22.718  1.00  4.80           N  
ATOM    282  CA  LYS A  76       4.348   5.564  24.127  1.00  6.56           C  
ATOM    283  CB  LYS A  76       5.474   6.584  24.351  1.00  6.30           C  
ATOM    284  CG  LYS A  76       6.762   6.226  23.608  1.00  7.03           C  
ATOM    285  CD  LYS A  76       7.931   7.101  23.973  1.00 15.92           C  
ATOM    286  CE  LYS A  76       7.716   8.568  23.703  1.00 32.87           C  
ATOM    287  NZ  LYS A  76       8.869   9.372  24.185  1.00 38.22           N  
ATOM    288  C   LYS A  76       3.154   5.865  25.034  1.00  6.13           C  
ATOM    289  O   LYS A  76       3.285   5.823  26.257  1.00  8.64           O  
ATOM    290  N   HIS A  77       1.989   6.140  24.441  1.00  5.43           N  
ATOM    291  CA  HIS A  77       0.800   6.453  25.212  1.00  6.03           C  
ATOM    292  CB  HIS A  77      -0.276   7.044  24.297  1.00  6.28           C  
ATOM    293  CG  HIS A  77      -1.422   7.660  25.036  1.00  6.30           C  
ATOM    294  ND1 HIS A  77      -2.508   6.905  25.416  1.00  5.82           N  
ATOM    295  CE1 HIS A  77      -3.331   7.746  26.026  1.00  8.58           C  
ATOM    296  NE2 HIS A  77      -2.833   8.986  26.043  1.00  7.17           N  
ATOM    297  CD2 HIS A  77      -1.628   8.944  25.397  1.00  7.02           C  
ATOM    298  C   HIS A  77       0.282   5.216  25.945  1.00  4.46           C  
ATOM    299  O   HIS A  77       0.360   4.096  25.449  1.00  7.48           O  
ATOM    300  N   GLN A  78      -0.293   5.433  27.132  1.00  7.43           N  
ATOM    301  CA  GLN A  78      -0.782   4.321  27.934  1.00  8.98           C  
ATOM    302  CB  GLN A  78      -1.280   4.783  29.312  1.00  9.20           C  
ATOM    303  CG  GLN A  78      -2.311   5.894  29.291  1.00  8.27           C  
ATOM    304  CD  GLN A  78      -1.645   7.227  29.476  1.00  9.73           C  
ATOM    305  OE1 GLN A  78      -0.824   7.653  28.655  1.00  9.55           O  
ATOM    306  NE2 GLN A  78      -1.925   7.903  30.561  1.00  9.70           N  
ATOM    307  C   GLN A  78      -1.887   3.507  27.259  1.00 10.93           C  
ATOM    308  O   GLN A  78      -2.106   2.354  27.633  1.00 11.55           O  
ATOM    309  N   PHE A  79      -2.584   4.106  26.282  1.00  6.97           N  
ATOM    310  CA  PHE A  79      -3.635   3.413  25.557  1.00  6.66           C  
ATOM    311  CB  PHE A  79      -4.775   4.389  25.249  1.00  7.05           C  
ATOM    312  CG  PHE A  79      -5.590   4.934  26.404  1.00  6.12           C  
ATOM    313  CD1 PHE A  79      -5.462   4.415  27.681  1.00  5.54           C  
ATOM    314  CD2 PHE A  79      -6.494   5.960  26.202  1.00  6.99           C  
ATOM    315  CE1 PHE A  79      -6.230   4.919  28.735  1.00  8.01           C  
ATOM    316  CE2 PHE A  79      -7.261   6.451  27.244  1.00  7.47           C  
ATOM    317  CZ  PHE A  79      -7.123   5.932  28.508  1.00  8.45           C  
ATOM    318  C   PHE A  79      -3.178   2.771  24.245  1.00  8.13           C  
ATOM    319  O   PHE A  79      -3.995   2.233  23.504  1.00  9.09           O  
ATOM    320  N   ALA A  80      -1.870   2.799  23.966  1.00  8.52           N  
ATOM    321  CA  ALA A  80      -1.350   2.342  22.686  1.00  7.20           C  
ATOM    322  CB  ALA A  80       0.097   2.785  22.519  1.00 10.07           C  
ATOM    323  C   ALA A  80      -1.439   0.832  22.493  1.00  6.21           C  
ATOM    324  O   ALA A  80      -1.523   0.363  21.365  1.00  7.49           O  
ATOM    325  N   TRP A  81      -1.372   0.060  23.584  1.00  8.16           N  
ATOM    326  CA  TRP A  81      -1.103  -1.367  23.472  1.00  8.32           C  
ATOM    327  CB  TRP A  81      -1.036  -2.049  24.856  1.00 10.64           C  
ATOM    328  CG  TRP A  81      -2.246  -1.898  25.719  1.00 13.40           C  
ATOM    329  CD1 TRP A  81      -2.509  -0.888  26.595  1.00 14.52           C  
ATOM    330  NE1 TRP A  81      -3.721  -1.089  27.195  1.00 14.11           N  
ATOM    331  CE2 TRP A  81      -4.279  -2.241  26.700  1.00 16.91           C  
ATOM    332  CZ2 TRP A  81      -5.497  -2.853  26.988  1.00 21.16           C  
ATOM    333  CH2 TRP A  81      -5.792  -4.018  26.319  1.00 16.64           C  
ATOM    334  CZ3 TRP A  81      -4.908  -4.572  25.388  1.00 30.43           C  
ATOM    335  CE3 TRP A  81      -3.703  -3.963  25.098  1.00 26.01           C  
ATOM    336  CD2 TRP A  81      -3.369  -2.777  25.766  1.00 19.09           C  
ATOM    337  C   TRP A  81      -2.028  -2.154  22.543  1.00  7.11           C  
ATOM    338  O   TRP A  81      -1.535  -3.017  21.812  1.00 10.62           O  
ATOM    339  N   PRO A  82      -3.358  -1.892  22.465  1.00  7.54           N  
ATOM    340  CA  PRO A  82      -4.210  -2.657  21.565  1.00  8.13           C  
ATOM    341  CB  PRO A  82      -5.637  -2.237  21.959  1.00  9.22           C  
ATOM    342  CG  PRO A  82      -5.500  -1.494  23.257  1.00 10.74           C  
ATOM    343  CD  PRO A  82      -4.124  -0.890  23.226  1.00  7.39           C  
ATOM    344  C   PRO A  82      -3.957  -2.369  20.089  1.00  8.08           C  
ATOM    345  O   PRO A  82      -4.438  -3.100  19.225  1.00 10.96           O  
ATOM    346  N   PHE A  83      -3.227  -1.276  19.834  1.00  6.35           N  
ATOM    347  CA  PHE A  83      -3.022  -0.742  18.497  1.00  7.18           C  
ATOM    348  CB  PHE A  83      -3.406   0.739  18.505  1.00  8.36           C  
ATOM    349  CG  PHE A  83      -4.806   0.986  19.013  1.00 10.36           C  
ATOM    350  CD1 PHE A  83      -5.901   0.797  18.195  1.00  9.84           C  
ATOM    351  CD2 PHE A  83      -5.029   1.387  20.319  1.00  8.37           C  
ATOM    352  CE1 PHE A  83      -7.185   1.009  18.676  1.00 10.29           C  
ATOM    353  CE2 PHE A  83      -6.318   1.592  20.794  1.00  8.88           C  
ATOM    354  CZ  PHE A  83      -7.386   1.398  19.971  1.00 10.09           C  
ATOM    355  C   PHE A  83      -1.590  -0.890  17.985  1.00  7.79           C  
ATOM    356  O   PHE A  83      -1.274  -0.400  16.905  1.00  8.61           O  
ATOM    357  N   GLN A  84      -0.718  -1.564  18.745  1.00  6.40           N  
ATOM    358  CA  GLN A  84       0.694  -1.656  18.409  1.00  8.51           C  
ATOM    359  CB  GLN A  84       1.520  -1.798  19.690  1.00  9.11           C  
ATOM    360  CG  GLN A  84       1.731  -0.479  20.402  1.00  7.72           C  
ATOM    361  CD  GLN A  84       2.392  -0.630  21.747  1.00  7.93           C  
ATOM    362  OE1 GLN A  84       2.419  -1.715  22.345  1.00 11.37           O  
ATOM    363  NE2 GLN A  84       2.916   0.464  22.271  1.00  8.05           N  
ATOM    364  C   GLN A  84       1.041  -2.795  17.453  1.00  8.59           C  
ATOM    365  O   GLN A  84       2.190  -2.905  17.014  1.00  9.32           O  
ATOM    366  N   GLN A  85       0.045  -3.625  17.127  1.00  7.28           N  
ATOM    367  CA  GLN A  85       0.239  -4.765  16.250  1.00  7.40           C  
ATOM    368  CB  GLN A  85       0.817  -5.963  17.022  1.00  8.45           C  
ATOM    369  CG  GLN A  85      -0.063  -6.467  18.156  1.00 10.85           C  
ATOM    370  CD  GLN A  85      -0.051  -5.528  19.341  1.00 12.85           C  
ATOM    371  OE1 GLN A  85       1.020  -5.201  19.881  1.00 14.30           O  
ATOM    372  NE2 GLN A  85      -1.238  -5.068  19.762  1.00 10.66           N  
ATOM    373  C   GLN A  85      -1.103  -5.116  15.624  1.00  7.59           C  
ATOM    374  O   GLN A  85      -2.151  -4.710  16.131  1.00  7.40           O  
ATOM    375  N   PRO A  86      -1.127  -5.876  14.511  1.00  7.58           N  
ATOM    376  CA  PRO A  86      -2.395  -6.343  13.962  1.00  6.60           C  
ATOM    377  CB  PRO A  86      -1.951  -7.301  12.864  1.00  8.04           C  
ATOM    378  CG  PRO A  86      -0.601  -6.793  12.454  1.00 10.16           C  
ATOM    379  CD  PRO A  86       0.039  -6.292  13.713  1.00 10.19           C  
ATOM    380  C   PRO A  86      -3.249  -7.033  15.024  1.00  6.55           C  
ATOM    381  O   PRO A  86      -2.720  -7.698  15.913  1.00  7.55           O  
ATOM    382  N   VAL A  87      -4.568  -6.870  14.929  1.00  6.30           N  
ATOM    383  CA  VAL A  87      -5.474  -7.593  15.803  1.00  5.85           C  
ATOM    384  CB  VAL A  87      -6.927  -7.150  15.596  1.00  8.03           C  
ATOM    385  CG1 VAL A  87      -7.899  -8.040  16.373  1.00  8.69           C  
ATOM    386  CG2 VAL A  87      -7.092  -5.688  15.972  1.00  7.81           C  
ATOM    387  C   VAL A  87      -5.300  -9.088  15.544  1.00  9.38           C  
ATOM    388  O   VAL A  87      -5.465  -9.552  14.419  1.00  7.35           O  
ATOM    389  N   ASP A  88      -4.973  -9.850  16.594  1.00  7.16           N  
ATOM    390  CA  ASP A  88      -4.839 -11.291  16.468  1.00  6.10           C  
ATOM    391  CB  ASP A  88      -3.656 -11.850  17.277  1.00  7.12           C  
ATOM    392  CG  ASP A  88      -3.388 -13.321  16.983  1.00  6.75           C  
ATOM    393  OD1 ASP A  88      -4.343 -14.036  16.654  1.00  5.05           O  
ATOM    394  OD2 ASP A  88      -2.206 -13.741  17.049  1.00  9.70           O  
ATOM    395  C   ASP A  88      -6.170 -11.906  16.886  1.00  6.85           C  
ATOM    396  O   ASP A  88      -6.407 -12.171  18.067  1.00  6.76           O  
ATOM    397  N   ALA A  89      -7.042 -12.129  15.902  1.00  5.63           N  
ATOM    398  CA  ALA A  89      -8.385 -12.626  16.147  1.00  6.09           C  
ATOM    399  CB  ALA A  89      -9.227 -12.513  14.884  1.00 11.56           C  
ATOM    400  C   ALA A  89      -8.403 -14.065  16.652  1.00  7.37           C  
ATOM    401  O   ALA A  89      -9.378 -14.490  17.272  1.00  7.56           O  
ATOM    402  N   VAL A  90      -7.331 -14.817  16.385  1.00  5.38           N  
ATOM    403  CA  VAL A  90      -7.244 -16.191  16.846  1.00  7.02           C  
ATOM    404  CB  VAL A  90      -6.240 -16.992  15.992  1.00  7.13           C  
ATOM    405  CG1 VAL A  90      -5.996 -18.381  16.561  1.00  7.34           C  
ATOM    406  CG2 VAL A  90      -6.726 -17.068  14.549  1.00  6.93           C  
ATOM    407  C   VAL A  90      -6.916 -16.224  18.337  1.00  6.28           C  
ATOM    408  O   VAL A  90      -7.597 -16.910  19.100  1.00  7.82           O  
ATOM    409  N   LYS A  91      -5.891 -15.471  18.749  1.00  5.98           N  
ATOM    410  CA  LYS A  91      -5.507 -15.414  20.152  1.00  7.90           C  
ATOM    411  CB  LYS A  91      -4.182 -14.663  20.341  1.00  7.68           C  
ATOM    412  CG  LYS A  91      -2.960 -15.417  19.853  1.00 10.54           C  
ATOM    413  CD  LYS A  91      -1.668 -14.640  20.123  1.00 11.77           C  
ATOM    414  CE  LYS A  91      -0.443 -15.246  19.478  1.00 12.47           C  
ATOM    415  NZ  LYS A  91      -0.001 -16.492  20.141  1.00 16.07           N  
ATOM    416  C   LYS A  91      -6.595 -14.772  21.011  1.00  5.91           C  
ATOM    417  O   LYS A  91      -6.818 -15.207  22.139  1.00  7.90           O  
ATOM    418  N   LEU A  92      -7.285 -13.757  20.471  1.00  5.02           N  
ATOM    419  CA  LEU A  92      -8.278 -13.004  21.223  1.00  7.14           C  
ATOM    420  CB  LEU A  92      -8.302 -11.554  20.741  1.00  6.97           C  
ATOM    421  CG  LEU A  92      -7.026 -10.753  20.992  1.00  9.75           C  
ATOM    422  CD1 LEU A  92      -7.108  -9.374  20.359  1.00 12.32           C  
ATOM    423  CD2 LEU A  92      -6.748 -10.612  22.475  1.00 16.79           C  
ATOM    424  C   LEU A  92      -9.683 -13.596  21.130  1.00  8.12           C  
ATOM    425  O   LEU A  92     -10.591 -13.123  21.811  1.00  8.42           O  
ATOM    426  N   ASN A  93      -9.846 -14.650  20.318  1.00  6.32           N  
ATOM    427  CA  ASN A  93     -11.125 -15.318  20.130  1.00  5.60           C  
ATOM    428  CB  ASN A  93     -11.569 -16.042  21.428  1.00  9.35           C  
ATOM    429  CG  ASN A  93     -12.561 -17.151  21.189  1.00 22.79           C  
ATOM    430  OD1 ASN A  93     -12.986 -17.409  20.059  1.00 25.78           O  
ATOM    431  ND2 ASN A  93     -12.958 -17.836  22.256  1.00 22.37           N  
ATOM    432  C   ASN A  93     -12.171 -14.319  19.633  1.00  7.56           C  
ATOM    433  O   ASN A  93     -13.230 -14.148  20.236  1.00 10.62           O  
ATOM    434  N   LEU A  94     -11.840 -13.637  18.530  1.00  7.89           N  
ATOM    435  CA  LEU A  94     -12.730 -12.692  17.875  1.00 11.44           C  
ATOM    436  CB  LEU A  94     -12.101 -11.292  17.803  1.00 10.36           C  
ATOM    437  CG  LEU A  94     -11.596 -10.680  19.090  1.00 13.68           C  
ATOM    438  CD1 LEU A  94     -10.976  -9.323  18.819  1.00 16.46           C  
ATOM    439  CD2 LEU A  94     -12.695 -10.556  20.121  1.00 12.51           C  
ATOM    440  C   LEU A  94     -12.974 -13.195  16.454  1.00  9.26           C  
ATOM    441  O   LEU A  94     -12.457 -12.624  15.495  1.00 10.20           O  
ATOM    442  N   PRO A  95     -13.781 -14.261  16.263  1.00  8.43           N  
ATOM    443  CA  PRO A  95     -13.884 -14.911  14.958  1.00  9.58           C  
ATOM    444  CB  PRO A  95     -14.770 -16.128  15.239  1.00 13.43           C  
ATOM    445  CG  PRO A  95     -15.531 -15.781  16.471  1.00 14.18           C  
ATOM    446  CD  PRO A  95     -14.660 -14.863  17.277  1.00 14.50           C  
ATOM    447  C   PRO A  95     -14.483 -14.042  13.852  1.00 15.28           C  
ATOM    448  O   PRO A  95     -14.274 -14.317  12.673  1.00 13.49           O  
ATOM    449  N   ASP A  96     -15.224 -12.996  14.234  1.00  8.30           N  
ATOM    450  CA  ASP A  96     -15.863 -12.112  13.273  1.00 10.54           C  
ATOM    451  CB  ASP A  96     -17.227 -11.651  13.807  1.00 13.51           C  
ATOM    452  CG  ASP A  96     -17.205 -10.919  15.135  1.00 16.78           C  
ATOM    453  OD1 ASP A  96     -16.154 -10.956  15.826  1.00 13.86           O  
ATOM    454  OD2 ASP A  96     -18.231 -10.313  15.491  1.00 24.64           O  
ATOM    455  C   ASP A  96     -15.037 -10.877  12.910  1.00  6.84           C  
ATOM    456  O   ASP A  96     -15.449 -10.098  12.052  1.00  9.90           O  
ATOM    457  N   TYR A  97     -13.868 -10.696  13.540  1.00  8.51           N  
ATOM    458  CA  TYR A  97     -13.124  -9.460  13.359  1.00  7.47           C  
ATOM    459  CB  TYR A  97     -11.813  -9.424  14.184  1.00  7.51           C  
ATOM    460  CG  TYR A  97     -11.168  -8.058  14.104  1.00  7.51           C  
ATOM    461  CD1 TYR A  97     -11.570  -7.029  14.940  1.00  7.15           C  
ATOM    462  CD2 TYR A  97     -10.238  -7.767  13.124  1.00  7.76           C  
ATOM    463  CE1 TYR A  97     -11.016  -5.762  14.842  1.00  7.61           C  
ATOM    464  CE2 TYR A  97      -9.683  -6.506  13.007  1.00  7.20           C  
ATOM    465  CZ  TYR A  97     -10.074  -5.500  13.868  1.00  6.79           C  
ATOM    466  OH  TYR A  97      -9.540  -4.252  13.724  1.00  7.09           O  
ATOM    467  C   TYR A  97     -12.826  -9.205  11.880  1.00  6.40           C  
ATOM    468  O   TYR A  97     -13.106  -8.127  11.364  1.00  7.19           O  
ATOM    469  N   TYR A  98     -12.271 -10.211  11.199  1.00  6.72           N  
ATOM    470  CA  TYR A  98     -11.876 -10.054   9.806  1.00  4.70           C  
ATOM    471  CB  TYR A  98     -10.596 -10.866   9.531  1.00  5.83           C  
ATOM    472  CG  TYR A  98      -9.404 -10.232  10.211  1.00  5.69           C  
ATOM    473  CD1 TYR A  98      -8.937  -8.988   9.818  1.00  6.59           C  
ATOM    474  CD2 TYR A  98      -8.787 -10.842  11.295  1.00  4.58           C  
ATOM    475  CE1 TYR A  98      -7.864  -8.386  10.449  1.00  5.74           C  
ATOM    476  CE2 TYR A  98      -7.711 -10.245  11.942  1.00  5.00           C  
ATOM    477  CZ  TYR A  98      -7.249  -9.014  11.517  1.00  6.25           C  
ATOM    478  OH  TYR A  98      -6.194  -8.394  12.143  1.00  7.20           O  
ATOM    479  C   TYR A  98     -12.999 -10.381   8.825  1.00  7.47           C  
ATOM    480  O   TYR A  98     -12.793 -10.327   7.615  1.00  8.69           O  
ATOM    481  N   LYS A  99     -14.183 -10.714   9.349  1.00  9.98           N  
ATOM    482  CA  LYS A  99     -15.412 -10.685   8.572  1.00  8.38           C  
ATOM    483  CB  LYS A  99     -16.480 -11.590   9.215  1.00 11.01           C  
ATOM    484  CG  LYS A  99     -16.002 -13.014   9.530  1.00 22.22           C  
ATOM    485  CD  LYS A  99     -15.203 -13.656   8.408  1.00 45.96           C  
ATOM    486  CE  LYS A  99     -14.528 -14.937   8.824  1.00 57.63           C  
ATOM    487  NZ  LYS A  99     -13.352 -15.223   7.957  1.00 24.80           N  
ATOM    488  C   LYS A  99     -15.942  -9.257   8.462  1.00 11.85           C  
ATOM    489  O   LYS A  99     -16.574  -8.905   7.471  1.00 12.95           O  
ATOM    490  N   ILE A 100     -15.683  -8.454   9.502  1.00  9.98           N  
ATOM    491  CA  ILE A 100     -16.156  -7.081   9.589  1.00 10.60           C  
ATOM    492  CB  ILE A 100     -16.544  -6.776  11.056  1.00 10.30           C  
ATOM    493  CG1 ILE A 100     -17.760  -7.616  11.474  1.00 13.20           C  
ATOM    494  CG2 ILE A 100     -16.790  -5.280  11.285  1.00 10.84           C  
ATOM    495  CD1 ILE A 100     -17.985  -7.696  12.946  1.00 15.54           C  
ATOM    496  C   ILE A 100     -15.133  -6.074   9.071  1.00 10.56           C  
ATOM    497  O   ILE A 100     -15.504  -5.126   8.384  1.00 11.26           O  
ATOM    498  N   ILE A 101     -13.863  -6.270   9.452  1.00  7.44           N  
ATOM    499  CA  ILE A 101     -12.775  -5.367   9.109  1.00  7.42           C  
ATOM    500  CB  ILE A 101     -11.840  -5.155  10.317  1.00  6.24           C  
ATOM    501  CG1 ILE A 101     -12.634  -4.544  11.494  1.00  6.77           C  
ATOM    502  CG2 ILE A 101     -10.616  -4.309   9.949  1.00  7.52           C  
ATOM    503  CD1 ILE A 101     -13.340  -3.212  11.143  1.00  6.85           C  
ATOM    504  C   ILE A 101     -12.002  -5.898   7.908  1.00  7.52           C  
ATOM    505  O   ILE A 101     -11.255  -6.868   8.027  1.00  8.38           O  
ATOM    506  N   LYS A 102     -12.188  -5.235   6.764  1.00  6.70           N  
ATOM    507  CA  LYS A 102     -11.555  -5.663   5.529  1.00  7.10           C  
ATOM    508  CB  LYS A 102     -12.587  -5.675   4.389  1.00  8.77           C  
ATOM    509  CG  LYS A 102     -13.773  -6.618   4.616  1.00  6.72           C  
ATOM    510  CD  LYS A 102     -13.365  -8.066   4.839  1.00  9.97           C  
ATOM    511  CE  LYS A 102     -14.527  -9.021   4.764  1.00 14.06           C  
ATOM    512  NZ  LYS A 102     -14.144 -10.395   5.193  1.00  9.28           N  
ATOM    513  C   LYS A 102     -10.353  -4.809   5.138  1.00  9.01           C  
ATOM    514  O   LYS A 102      -9.666  -5.138   4.174  1.00  7.70           O  
ATOM    515  N   THR A 103     -10.104  -3.713   5.867  1.00  8.65           N  
ATOM    516  CA  THR A 103      -8.918  -2.895   5.660  1.00  7.49           C  
ATOM    517  CB  THR A 103      -9.267  -1.545   5.027  1.00 11.56           C  
ATOM    518  OG1 THR A 103     -10.078  -1.755   3.862  1.00 16.39           O  
ATOM    519  CG2 THR A 103      -8.036  -0.760   4.630  1.00 14.89           C  
ATOM    520  C   THR A 103      -8.201  -2.748   7.000  1.00  7.88           C  
ATOM    521  O   THR A 103      -8.176  -1.676   7.602  1.00  7.51           O  
ATOM    522  N   PRO A 104      -7.578  -3.829   7.514  1.00  7.42           N  
ATOM    523  CA  PRO A 104      -6.898  -3.743   8.798  1.00  8.02           C  
ATOM    524  CB  PRO A 104      -6.427  -5.174   9.067  1.00 11.61           C  
ATOM    525  CG  PRO A 104      -6.816  -5.992   7.868  1.00  9.34           C  
ATOM    526  CD  PRO A 104      -7.451  -5.135   6.851  1.00 11.92           C  
ATOM    527  C   PRO A 104      -5.732  -2.761   8.781  1.00  6.37           C  
ATOM    528  O   PRO A 104      -5.075  -2.584   7.762  1.00  7.85           O  
ATOM    529  N   MET A 105      -5.490  -2.102   9.908  1.00  6.94           N  
ATOM    530  CA  MET A 105      -4.340  -1.226  10.035  1.00  6.41           C  
ATOM    531  CB  MET A 105      -4.617   0.122   9.366  1.00  7.95           C  
ATOM    532  CG  MET A 105      -3.399   1.058   9.279  1.00  9.14           C  
ATOM    533  SD  MET A 105      -1.899   0.302   8.565  1.00  8.45           S  
ATOM    534  CE  MET A 105      -2.481  -0.209   6.949  1.00  9.07           C  
ATOM    535  C   MET A 105      -4.017  -1.068  11.513  1.00  8.30           C  
ATOM    536  O   MET A 105      -4.919  -1.135  12.355  1.00  8.80           O  
ATOM    537  N   ASP A 106      -2.729  -0.875  11.811  1.00  6.30           N  
ATOM    538  CA  ASP A 106      -2.245  -0.805  13.179  1.00  7.60           C  
ATOM    539  CB  ASP A 106      -1.984  -2.194  13.754  1.00  7.69           C  
ATOM    540  CG  ASP A 106      -0.884  -2.894  12.994  1.00  6.86           C  
ATOM    541  OD1 ASP A 106      -1.175  -3.447  11.905  1.00  9.11           O  
ATOM    542  OD2 ASP A 106       0.277  -2.849  13.451  1.00  7.82           O  
ATOM    543  C   ASP A 106      -0.951   0.001  13.188  1.00  7.66           C  
ATOM    544  O   ASP A 106      -0.338   0.203  12.144  1.00  7.03           O  
ATOM    545  N   MET A 107      -0.515   0.435  14.367  1.00  6.36           N  
ATOM    546  CA  MET A 107       0.668   1.281  14.460  1.00  6.05           C  
ATOM    547  CB  MET A 107       0.726   1.968  15.830  1.00  8.29           C  
ATOM    548  CG  MET A 107      -0.310   3.023  15.959  1.00  9.58           C  
ATOM    549  SD  MET A 107      -0.010   4.232  17.265  1.00 12.57           S  
ATOM    550  CE  MET A 107       0.146   3.214  18.565  1.00  8.14           C  
ATOM    551  C   MET A 107       1.983   0.546  14.201  1.00  6.79           C  
ATOM    552  O   MET A 107       2.953   1.164  13.756  1.00  7.16           O  
ATOM    553  N   GLY A 108       2.030  -0.766  14.462  1.00  5.96           N  
ATOM    554  CA  GLY A 108       3.197  -1.551  14.095  1.00  7.82           C  
ATOM    555  C   GLY A 108       3.446  -1.509  12.588  1.00  6.32           C  
ATOM    556  O   GLY A 108       4.564  -1.293  12.123  1.00  6.73           O  
ATOM    557  N   THR A 109       2.367  -1.681  11.825  1.00  5.96           N  
ATOM    558  CA  THR A 109       2.421  -1.577  10.373  1.00  6.23           C  
ATOM    559  CB  THR A 109       1.070  -2.006   9.801  1.00  5.42           C  
ATOM    560  OG1 THR A 109       0.823  -3.365  10.139  1.00  8.77           O  
ATOM    561  CG2 THR A 109       0.998  -1.841   8.299  1.00  6.33           C  
ATOM    562  C   THR A 109       2.814  -0.164   9.937  1.00  5.05           C  
ATOM    563  O   THR A 109       3.623   0.001   9.034  1.00  5.64           O  
ATOM    564  N   ILE A 110       2.226   0.864  10.554  1.00  5.15           N  
ATOM    565  CA  ILE A 110       2.532   2.241  10.192  1.00  5.05           C  
ATOM    566  CB  ILE A 110       1.600   3.246  10.915  1.00  6.55           C  
ATOM    567  CG1 ILE A 110       0.141   3.077  10.445  1.00  6.64           C  
ATOM    568  CG2 ILE A 110       2.086   4.670  10.690  1.00  8.40           C  
ATOM    569  CD1 ILE A 110      -0.895   3.750  11.334  1.00  8.31           C  
ATOM    570  C   ILE A 110       4.008   2.555  10.452  1.00  6.10           C  
ATOM    571  O   ILE A 110       4.667   3.187   9.631  1.00  6.59           O  
ATOM    572  N   LYS A 111       4.532   2.103  11.590  1.00  5.44           N  
ATOM    573  CA  LYS A 111       5.938   2.304  11.902  1.00  4.74           C  
ATOM    574  CB  LYS A 111       6.250   1.699  13.277  1.00  5.98           C  
ATOM    575  CG  LYS A 111       7.720   1.798  13.675  1.00  6.49           C  
ATOM    576  CD  LYS A 111       7.944   1.200  15.048  1.00  4.56           C  
ATOM    577  CE  LYS A 111       9.366   1.285  15.547  1.00  6.19           C  
ATOM    578  NZ  LYS A 111      10.302   0.424  14.782  1.00  5.75           N  
ATOM    579  C   LYS A 111       6.813   1.697  10.809  1.00  5.12           C  
ATOM    580  O   LYS A 111       7.732   2.350  10.305  1.00  5.13           O  
ATOM    581  N   LYS A 112       6.508   0.448  10.439  1.00  5.85           N  
ATOM    582  CA  LYS A 112       7.261  -0.224   9.392  1.00  4.60           C  
ATOM    583  CB  LYS A 112       6.816  -1.665   9.230  1.00  4.95           C  
ATOM    584  CG  LYS A 112       7.117  -2.551  10.430  1.00  9.11           C  
ATOM    585  CD  LYS A 112       6.666  -3.975  10.192  1.00 11.72           C  
ATOM    586  CE  LYS A 112       6.957  -4.880  11.356  1.00 21.21           C  
ATOM    587  NZ  LYS A 112       6.737  -6.302  10.995  1.00 32.54           N  
ATOM    588  C   LYS A 112       7.174   0.502   8.049  1.00  6.46           C  
ATOM    589  O   LYS A 112       8.181   0.655   7.354  1.00  5.07           O  
ATOM    590  N   ARG A 113       5.978   0.966   7.682  1.00  5.10           N  
ATOM    591  CA  ARG A 113       5.829   1.691   6.427  1.00  4.43           C  
ATOM    592  CB  ARG A 113       4.363   1.995   6.147  1.00  6.03           C  
ATOM    593  CG  ARG A 113       3.590   0.754   5.723  1.00  4.38           C  
ATOM    594  CD  ARG A 113       2.140   1.046   5.447  1.00  6.94           C  
ATOM    595  NE  ARG A 113       1.471  -0.132   4.908  1.00  7.11           N  
ATOM    596  CZ  ARG A 113       0.331  -0.112   4.227  1.00  9.17           C  
ATOM    597  NH1 ARG A 113      -0.450   0.958   4.212  1.00  7.05           N  
ATOM    598  NH2 ARG A 113      -0.046  -1.205   3.570  1.00  9.62           N  
ATOM    599  C   ARG A 113       6.667   2.970   6.434  1.00  6.56           C  
ATOM    600  O   ARG A 113       7.337   3.279   5.449  1.00  6.35           O  
ATOM    601  N   LEU A 114       6.644   3.724   7.536  1.00  5.24           N  
ATOM    602  CA  LEU A 114       7.442   4.939   7.612  1.00  5.35           C  
ATOM    603  CB  LEU A 114       7.154   5.682   8.912  1.00  6.68           C  
ATOM    604  CG  LEU A 114       5.823   6.426   8.948  1.00  8.17           C  
ATOM    605  CD1 LEU A 114       5.420   6.766  10.360  1.00  9.27           C  
ATOM    606  CD2 LEU A 114       5.891   7.679   8.100  1.00  8.93           C  
ATOM    607  C   LEU A 114       8.933   4.633   7.514  1.00  6.93           C  
ATOM    608  O   LEU A 114       9.661   5.271   6.761  1.00  7.84           O  
ATOM    609  N   GLU A 115       9.394   3.631   8.264  1.00  6.49           N  
ATOM    610  CA  GLU A 115      10.824   3.417   8.375  1.00  8.58           C  
ATOM    611  CB  GLU A 115      11.120   2.720   9.721  1.00 11.87           C  
ATOM    612  CG  GLU A 115      10.690   1.287   9.778  1.00 14.40           C  
ATOM    613  CD  GLU A 115      10.531   0.716  11.173  1.00  7.99           C  
ATOM    614  OE1 GLU A 115      10.727   1.433  12.196  1.00  7.40           O  
ATOM    615  OE2 GLU A 115      10.178  -0.479  11.226  1.00 12.43           O  
ATOM    616  C   GLU A 115      11.394   2.714   7.139  1.00  8.92           C  
ATOM    617  O   GLU A 115      12.604   2.773   6.912  1.00 12.91           O  
ATOM    618  N   ASN A 116      10.523   2.115   6.307  1.00  8.33           N  
ATOM    619  CA  ASN A 116      10.914   1.521   5.037  1.00 11.02           C  
ATOM    620  CB  ASN A 116      10.171   0.204   4.820  1.00 10.31           C  
ATOM    621  CG  ASN A 116      10.414  -0.810   5.897  1.00 13.80           C  
ATOM    622  OD1 ASN A 116      11.403  -0.757   6.613  1.00 23.30           O  
ATOM    623  ND2 ASN A 116       9.520  -1.773   6.012  1.00 18.15           N  
ATOM    624  C   ASN A 116      10.639   2.432   3.841  1.00 11.18           C  
ATOM    625  O   ASN A 116      10.758   2.000   2.694  1.00 14.03           O  
ATOM    626  N   ASN A 117      10.244   3.683   4.121  1.00  8.25           N  
ATOM    627  CA  ASN A 117       9.951   4.665   3.085  1.00  7.68           C  
ATOM    628  CB  ASN A 117      11.250   5.101   2.390  1.00 11.71           C  
ATOM    629  CG  ASN A 117      12.312   5.595   3.349  1.00 10.32           C  
ATOM    630  OD1 ASN A 117      12.159   6.603   4.037  1.00 19.17           O  
ATOM    631  ND2 ASN A 117      13.422   4.880   3.426  1.00 21.20           N  
ATOM    632  C   ASN A 117       8.901   4.150   2.096  1.00  8.72           C  
ATOM    633  O   ASN A 117       8.942   4.454   0.906  1.00 11.42           O  
ATOM    634  N   TYR A 118       7.925   3.400   2.619  1.00  6.80           N  
ATOM    635  CA  TYR A 118       6.797   2.877   1.870  1.00  6.81           C  
ATOM    636  CB  TYR A 118       6.020   1.922   2.780  1.00  8.56           C  
ATOM    637  CG  TYR A 118       4.888   1.160   2.136  1.00  8.22           C  
ATOM    638  CD1 TYR A 118       5.125  -0.012   1.431  1.00 12.04           C  
ATOM    639  CD2 TYR A 118       3.583   1.615   2.216  1.00  9.51           C  
ATOM    640  CE1 TYR A 118       4.086  -0.732   0.858  1.00 15.58           C  
ATOM    641  CE2 TYR A 118       2.533   0.902   1.647  1.00 11.95           C  
ATOM    642  CZ  TYR A 118       2.791  -0.270   0.963  1.00 14.99           C  
ATOM    643  OH  TYR A 118       1.763  -0.977   0.390  1.00 24.01           O  
ATOM    644  C   TYR A 118       5.845   3.969   1.391  1.00 10.78           C  
ATOM    645  O   TYR A 118       5.189   3.823   0.359  1.00 10.04           O  
ATOM    646  N   TYR A 119       5.734   5.041   2.181  1.00  5.79           N  
ATOM    647  CA  TYR A 119       4.883   6.164   1.835  1.00  5.77           C  
ATOM    648  CB  TYR A 119       4.364   6.886   3.068  1.00  5.99           C  
ATOM    649  CG  TYR A 119       3.594   6.071   4.077  1.00  7.23           C  
ATOM    650  CD1 TYR A 119       2.397   5.453   3.736  1.00  8.11           C  
ATOM    651  CD2 TYR A 119       4.007   5.998   5.401  1.00  6.16           C  
ATOM    652  CE1 TYR A 119       1.652   4.751   4.679  1.00  7.19           C  
ATOM    653  CE2 TYR A 119       3.272   5.299   6.349  1.00  6.31           C  
ATOM    654  CZ  TYR A 119       2.092   4.683   5.989  1.00  6.66           C  
ATOM    655  OH  TYR A 119       1.361   4.016   6.952  1.00  7.33           O  
ATOM    656  C   TYR A 119       5.648   7.194   1.009  1.00  3.69           C  
ATOM    657  O   TYR A 119       6.784   7.532   1.326  1.00  6.28           O  
ATOM    658  N   TRP A 120       4.987   7.737  -0.013  1.00  3.72           N  
ATOM    659  CA  TRP A 120       5.513   8.845  -0.797  1.00  4.00           C  
ATOM    660  CB  TRP A 120       5.204   8.629  -2.278  1.00  4.11           C  
ATOM    661  CG  TRP A 120       5.735   9.647  -3.237  1.00  2.96           C  
ATOM    662  CD1 TRP A 120       5.035  10.663  -3.811  1.00  3.22           C  
ATOM    663  NE1 TRP A 120       5.832  11.369  -4.671  1.00  3.48           N  
ATOM    664  CE2 TRP A 120       7.076  10.794  -4.702  1.00  2.04           C  
ATOM    665  CZ2 TRP A 120       8.214  11.139  -5.434  1.00  2.06           C  
ATOM    666  CH2 TRP A 120       9.330  10.371  -5.254  1.00  3.19           C  
ATOM    667  CZ3 TRP A 120       9.338   9.286  -4.378  1.00  3.52           C  
ATOM    668  CE3 TRP A 120       8.217   8.939  -3.648  1.00  4.35           C  
ATOM    669  CD2 TRP A 120       7.051   9.703  -3.803  1.00  2.78           C  
ATOM    670  C   TRP A 120       4.900  10.157  -0.315  1.00  4.10           C  
ATOM    671  O   TRP A 120       5.597  11.161  -0.185  1.00  3.29           O  
ATOM    672  N   ASN A 121       3.582  10.121  -0.076  1.00  5.61           N  
ATOM    673  CA  ASN A 121       2.828  11.270   0.394  1.00  5.42           C  
ATOM    674  CB  ASN A 121       1.531  11.437  -0.418  1.00  4.98           C  
ATOM    675  CG  ASN A 121       1.736  11.797  -1.859  1.00  7.45           C  
ATOM    676  OD1 ASN A 121       2.601  12.589  -2.193  1.00  6.98           O  
ATOM    677  ND2 ASN A 121       0.935  11.226  -2.744  1.00  9.96           N  
ATOM    678  C   ASN A 121       2.478  11.112   1.873  1.00  5.47           C  
ATOM    679  O   ASN A 121       2.042  10.045   2.293  1.00  5.74           O  
ATOM    680  N   ALA A 122       2.661  12.186   2.650  1.00  5.09           N  
ATOM    681  CA  ALA A 122       2.248  12.202   4.045  1.00  6.85           C  
ATOM    682  CB  ALA A 122       2.430  13.598   4.629  1.00  9.62           C  
ATOM    683  C   ALA A 122       0.801  11.755   4.219  1.00  6.24           C  
ATOM    684  O   ALA A 122       0.468  11.085   5.200  1.00  6.52           O  
ATOM    685  N   GLN A 123      -0.070  12.140   3.283  1.00  5.85           N  
ATOM    686  CA  GLN A 123      -1.479  11.815   3.404  1.00  7.83           C  
ATOM    687  CB  GLN A 123      -2.305  12.461   2.290  1.00 15.13           C  
ATOM    688  CG  GLN A 123      -3.813  12.475   2.590  1.00 25.44           C  
ATOM    689  CD  GLN A 123      -4.183  13.147   3.910  1.00 35.04           C  
ATOM    690  OE1 GLN A 123      -3.633  14.189   4.302  1.00 27.04           O  
ATOM    691  NE2 GLN A 123      -5.128  12.557   4.632  1.00 39.09           N  
ATOM    692  C   GLN A 123      -1.721  10.308   3.452  1.00  8.15           C  
ATOM    693  O   GLN A 123      -2.677   9.874   4.078  1.00  8.63           O  
ATOM    694  N   GLU A 124      -0.849   9.509   2.822  1.00  6.88           N  
ATOM    695  CA  GLU A 124      -0.980   8.063   2.889  1.00  6.93           C  
ATOM    696  CB  GLU A 124       0.107   7.363   2.058  1.00  8.64           C  
ATOM    697  CG  GLU A 124       0.064   7.624   0.573  1.00 10.95           C  
ATOM    698  CD  GLU A 124       1.227   6.985  -0.162  1.00 17.10           C  
ATOM    699  OE1 GLU A 124       1.184   5.756  -0.397  1.00 29.10           O  
ATOM    700  OE2 GLU A 124       2.202   7.706  -0.462  1.00 10.35           O  
ATOM    701  C   GLU A 124      -0.874   7.569   4.327  1.00  6.71           C  
ATOM    702  O   GLU A 124      -1.586   6.663   4.751  1.00  9.04           O  
ATOM    703  N   CYS A 125       0.070   8.150   5.068  1.00  5.43           N  
ATOM    704  CA  CYS A 125       0.275   7.784   6.456  1.00  6.98           C  
ATOM    705  CB  CYS A 125       1.601   8.358   6.921  1.00  7.13           C  
ATOM    706  SG  CYS A 125       1.940   8.059   8.658  1.00  9.27           S  
ATOM    707  C   CYS A 125      -0.877   8.250   7.343  1.00  6.64           C  
ATOM    708  O   CYS A 125      -1.380   7.506   8.191  1.00  6.87           O  
ATOM    709  N   ILE A 126      -1.303   9.498   7.140  1.00  5.88           N  
ATOM    710  CA  ILE A 126      -2.435  10.040   7.875  1.00  6.10           C  
ATOM    711  CB  ILE A 126      -2.625  11.529   7.491  1.00  6.33           C  
ATOM    712  CG1 ILE A 126      -1.420  12.354   7.983  1.00  7.84           C  
ATOM    713  CG2 ILE A 126      -3.944  12.115   8.023  1.00  6.38           C  
ATOM    714  CD1 ILE A 126      -1.348  13.713   7.429  1.00 10.49           C  
ATOM    715  C   ILE A 126      -3.676   9.184   7.625  1.00  6.59           C  
ATOM    716  O   ILE A 126      -4.416   8.885   8.556  1.00  8.01           O  
ATOM    717  N   GLN A 127      -3.884   8.762   6.376  1.00  6.62           N  
ATOM    718  CA  GLN A 127      -4.991   7.881   6.035  1.00  7.56           C  
ATOM    719  CB  GLN A 127      -5.056   7.657   4.519  1.00 10.14           C  
ATOM    720  CG  GLN A 127      -5.638   8.858   3.783  1.00 24.55           C  
ATOM    721  CD  GLN A 127      -5.931   8.595   2.327  1.00 57.77           C  
ATOM    722  OE1 GLN A 127      -5.801   7.472   1.817  1.00 30.56           O  
ATOM    723  NE2 GLN A 127      -6.356   9.641   1.628  1.00 22.16           N  
ATOM    724  C   GLN A 127      -4.931   6.556   6.794  1.00  7.05           C  
ATOM    725  O   GLN A 127      -5.949   6.089   7.314  1.00  8.46           O  
ATOM    726  N   ASP A 128      -3.730   5.990   6.950  1.00  6.19           N  
ATOM    727  CA  ASP A 128      -3.588   4.749   7.699  1.00  7.83           C  
ATOM    728  CB  ASP A 128      -2.171   4.169   7.526  1.00  6.23           C  
ATOM    729  CG  ASP A 128      -1.953   3.412   6.231  1.00  6.72           C  
ATOM    730  OD1 ASP A 128      -2.958   3.144   5.508  1.00  9.01           O  
ATOM    731  OD2 ASP A 128      -0.784   3.086   5.928  1.00  8.47           O  
ATOM    732  C   ASP A 128      -3.932   4.920   9.178  1.00  8.46           C  
ATOM    733  O   ASP A 128      -4.598   4.064   9.765  1.00  6.95           O  
ATOM    734  N   PHE A 129      -3.489   6.023   9.788  1.00  6.32           N  
ATOM    735  CA  PHE A 129      -3.920   6.297  11.153  1.00  7.44           C  
ATOM    736  CB  PHE A 129      -3.299   7.593  11.708  1.00  8.15           C  
ATOM    737  CG  PHE A 129      -1.910   7.447  12.290  1.00  8.31           C  
ATOM    738  CD1 PHE A 129      -1.719   6.894  13.548  1.00  8.71           C  
ATOM    739  CD2 PHE A 129      -0.800   7.873  11.584  1.00  8.12           C  
ATOM    740  CE1 PHE A 129      -0.445   6.787  14.088  1.00  9.15           C  
ATOM    741  CE2 PHE A 129       0.472   7.743  12.113  1.00  8.38           C  
ATOM    742  CZ  PHE A 129       0.643   7.205  13.365  1.00  9.39           C  
ATOM    743  C   PHE A 129      -5.442   6.383  11.248  1.00  7.22           C  
ATOM    744  O   PHE A 129      -6.040   5.822  12.169  1.00  8.02           O  
ATOM    745  N   ASN A 130      -6.076   7.098  10.316  1.00  6.66           N  
ATOM    746  CA  ASN A 130      -7.524   7.230  10.340  1.00  6.87           C  
ATOM    747  CB  ASN A 130      -7.993   8.298   9.358  1.00  7.16           C  
ATOM    748  CG  ASN A 130      -7.651   9.693   9.843  1.00 12.00           C  
ATOM    749  OD1 ASN A 130      -7.145  10.540   9.088  1.00 23.96           O  
ATOM    750  ND2 ASN A 130      -7.927   9.970  11.107  1.00 19.66           N  
ATOM    751  C   ASN A 130      -8.233   5.894  10.121  1.00  7.46           C  
ATOM    752  O   ASN A 130      -9.240   5.615  10.782  1.00  7.96           O  
ATOM    753  N   THR A 131      -7.693   5.049   9.234  1.00  6.66           N  
ATOM    754  CA  THR A 131      -8.202   3.694   9.072  1.00  5.62           C  
ATOM    755  CB  THR A 131      -7.430   2.970   7.963  1.00  5.56           C  
ATOM    756  OG1 THR A 131      -7.691   3.665   6.755  1.00  8.01           O  
ATOM    757  CG2 THR A 131      -7.829   1.499   7.799  1.00  6.57           C  
ATOM    758  C   THR A 131      -8.150   2.912  10.385  1.00  6.53           C  
ATOM    759  O   THR A 131      -9.092   2.208  10.736  1.00  7.20           O  
ATOM    760  N   MET A 132      -7.032   3.011  11.108  1.00  5.46           N  
ATOM    761  CA  MET A 132      -6.893   2.326  12.383  1.00  6.43           C  
ATOM    762  CB  MET A 132      -5.481   2.558  12.937  1.00  5.77           C  
ATOM    763  CG  MET A 132      -5.261   1.956  14.295  1.00  8.18           C  
ATOM    764  SD  MET A 132      -3.628   2.299  14.933  1.00  8.91           S  
ATOM    765  CE  MET A 132      -3.907   3.931  15.588  1.00 11.99           C  
ATOM    766  C   MET A 132      -7.968   2.782  13.370  1.00  8.35           C  
ATOM    767  O   MET A 132      -8.625   1.955  14.008  1.00  8.08           O  
ATOM    768  N   PHE A 133      -8.176   4.097  13.498  1.00  6.94           N  
ATOM    769  CA  PHE A 133      -9.160   4.579  14.458  1.00  6.50           C  
ATOM    770  CB  PHE A 133      -9.107   6.098  14.627  1.00  8.07           C  
ATOM    771  CG  PHE A 133      -7.783   6.619  15.102  1.00  8.11           C  
ATOM    772  CD1 PHE A 133      -7.187   6.106  16.243  1.00 11.99           C  
ATOM    773  CD2 PHE A 133      -7.119   7.612  14.401  1.00  9.27           C  
ATOM    774  CE1 PHE A 133      -5.953   6.587  16.675  1.00 13.94           C  
ATOM    775  CE2 PHE A 133      -5.884   8.087  14.844  1.00 11.12           C  
ATOM    776  CZ  PHE A 133      -5.314   7.568  15.966  1.00 13.65           C  
ATOM    777  C   PHE A 133     -10.569   4.149  14.054  1.00  7.17           C  
ATOM    778  O   PHE A 133     -11.327   3.655  14.895  1.00  7.46           O  
ATOM    779  N   THR A 134     -10.925   4.360  12.782  1.00  7.08           N  
ATOM    780  CA  THR A 134     -12.255   4.015  12.302  1.00  6.52           C  
ATOM    781  CB  THR A 134     -12.531   4.617  10.911  1.00  9.67           C  
ATOM    782  OG1 THR A 134     -11.570   4.157   9.988  1.00 11.87           O  
ATOM    783  CG2 THR A 134     -12.516   6.138  10.926  1.00 11.18           C  
ATOM    784  C   THR A 134     -12.538   2.513  12.357  1.00  6.85           C  
ATOM    785  O   THR A 134     -13.673   2.123  12.640  1.00  7.14           O  
ATOM    786  N   ASN A 135     -11.526   1.665  12.122  1.00  5.85           N  
ATOM    787  CA  ASN A 135     -11.707   0.232  12.319  1.00  5.96           C  
ATOM    788  CB  ASN A 135     -10.428  -0.532  12.046  1.00  5.55           C  
ATOM    789  CG  ASN A 135     -10.079  -0.668  10.585  1.00  7.85           C  
ATOM    790  OD1 ASN A 135     -10.883  -0.389   9.684  1.00  8.80           O  
ATOM    791  ND2 ASN A 135      -8.883  -1.135  10.349  1.00  9.42           N  
ATOM    792  C   ASN A 135     -12.189  -0.088  13.733  1.00  6.43           C  
ATOM    793  O   ASN A 135     -13.054  -0.936  13.934  1.00  5.45           O  
ATOM    794  N   CYS A 136     -11.591   0.573  14.723  1.00  5.15           N  
ATOM    795  CA  CYS A 136     -11.977   0.349  16.100  1.00  5.07           C  
ATOM    796  CB  CYS A 136     -11.032   1.101  17.018  1.00  5.68           C  
ATOM    797  SG  CYS A 136     -11.287   0.746  18.773  1.00  7.31           S  
ATOM    798  C   CYS A 136     -13.433   0.762  16.314  1.00  6.49           C  
ATOM    799  O   CYS A 136     -14.185   0.054  16.980  1.00  5.46           O  
ATOM    800  N   TYR A 137     -13.830   1.908  15.745  1.00  5.68           N  
ATOM    801  CA  TYR A 137     -15.200   2.385  15.871  1.00  4.32           C  
ATOM    802  CB  TYR A 137     -15.343   3.839  15.348  1.00  5.32           C  
ATOM    803  CG  TYR A 137     -14.340   4.833  15.909  1.00  6.11           C  
ATOM    804  CD1 TYR A 137     -13.800   4.672  17.180  1.00  6.49           C  
ATOM    805  CD2 TYR A 137     -13.919   5.926  15.162  1.00  6.97           C  
ATOM    806  CE1 TYR A 137     -12.861   5.568  17.689  1.00  8.40           C  
ATOM    807  CE2 TYR A 137     -12.998   6.842  15.671  1.00  9.51           C  
ATOM    808  CZ  TYR A 137     -12.468   6.658  16.935  1.00  9.50           C  
ATOM    809  OH  TYR A 137     -11.546   7.561  17.436  1.00 10.85           O  
ATOM    810  C   TYR A 137     -16.190   1.469  15.152  1.00  4.46           C  
ATOM    811  O   TYR A 137     -17.321   1.301  15.607  1.00  6.03           O  
ATOM    812  N   ILE A 138     -15.762   0.881  14.030  1.00  4.94           N  
ATOM    813  CA  ILE A 138     -16.598  -0.017  13.249  1.00  3.65           C  
ATOM    814  CB  ILE A 138     -15.975  -0.259  11.855  1.00  6.02           C  
ATOM    815  CG1 ILE A 138     -16.054   1.017  11.007  1.00  5.60           C  
ATOM    816  CG2 ILE A 138     -16.663  -1.432  11.141  1.00  6.61           C  
ATOM    817  CD1 ILE A 138     -15.207   0.975   9.756  1.00  8.44           C  
ATOM    818  C   ILE A 138     -16.855  -1.341  13.964  1.00  5.99           C  
ATOM    819  O   ILE A 138     -17.989  -1.798  14.049  1.00  6.72           O  
ATOM    820  N   TYR A 139     -15.786  -1.967  14.455  1.00  4.77           N  
ATOM    821  CA  TYR A 139     -15.897  -3.275  15.076  1.00  4.87           C  
ATOM    822  CB  TYR A 139     -14.496  -3.890  15.292  1.00  5.96           C  
ATOM    823  CG  TYR A 139     -14.601  -5.276  15.879  1.00  5.25           C  
ATOM    824  CD1 TYR A 139     -15.174  -6.314  15.159  1.00  6.91           C  
ATOM    825  CD2 TYR A 139     -14.167  -5.540  17.170  1.00  8.01           C  
ATOM    826  CE1 TYR A 139     -15.321  -7.582  15.711  1.00  8.43           C  
ATOM    827  CE2 TYR A 139     -14.295  -6.806  17.726  1.00  8.00           C  
ATOM    828  CZ  TYR A 139     -14.874  -7.824  16.993  1.00  8.41           C  
ATOM    829  OH  TYR A 139     -15.036  -9.085  17.518  1.00 14.10           O  
ATOM    830  C   TYR A 139     -16.649  -3.208  16.403  1.00  5.61           C  
ATOM    831  O   TYR A 139     -17.408  -4.118  16.743  1.00  6.08           O  
ATOM    832  N   ASN A 140     -16.408  -2.115  17.140  1.00  4.46           N  
ATOM    833  CA  ASN A 140     -16.975  -1.914  18.462  1.00  5.26           C  
ATOM    834  CB  ASN A 140     -15.861  -1.419  19.367  1.00  5.13           C  
ATOM    835  CG  ASN A 140     -14.764  -2.452  19.460  1.00  6.08           C  
ATOM    836  OD1 ASN A 140     -14.942  -3.521  20.060  1.00  8.75           O  
ATOM    837  ND2 ASN A 140     -13.625  -2.181  18.861  1.00  6.73           N  
ATOM    838  C   ASN A 140     -18.194  -0.995  18.400  1.00  5.69           C  
ATOM    839  O   ASN A 140     -18.754  -0.760  17.327  1.00  6.27           O  
ATOM    840  N   LYS A 141     -18.657  -0.547  19.574  1.00  5.83           N  
ATOM    841  CA  LYS A 141     -19.880   0.230  19.685  1.00  6.51           C  
ATOM    842  CB  LYS A 141     -20.977  -0.585  20.396  1.00  7.22           C  
ATOM    843  CG  LYS A 141     -21.352  -1.886  19.698  1.00  7.57           C  
ATOM    844  CD  LYS A 141     -21.868  -1.686  18.290  1.00 10.77           C  
ATOM    845  CE  LYS A 141     -22.473  -2.947  17.708  1.00 15.58           C  
ATOM    846  NZ  LYS A 141     -21.449  -3.997  17.485  1.00 21.25           N  
ATOM    847  C   LYS A 141     -19.641   1.517  20.466  1.00  6.01           C  
ATOM    848  O   LYS A 141     -18.743   1.564  21.310  1.00  7.08           O  
ATOM    849  N   PRO A 142     -20.441   2.582  20.221  1.00  5.54           N  
ATOM    850  CA  PRO A 142     -20.312   3.824  20.975  1.00  8.57           C  
ATOM    851  CB  PRO A 142     -21.547   4.625  20.539  1.00  8.17           C  
ATOM    852  CG  PRO A 142     -21.807   4.129  19.124  1.00  6.60           C  
ATOM    853  CD  PRO A 142     -21.518   2.645  19.218  1.00  5.87           C  
ATOM    854  C   PRO A 142     -20.278   3.592  22.480  1.00  8.14           C  
ATOM    855  O   PRO A 142     -21.115   2.872  23.023  1.00  8.45           O  
ATOM    856  N   GLY A 143     -19.274   4.181  23.134  1.00 10.74           N  
ATOM    857  CA  GLY A 143     -19.150   4.096  24.577  1.00  8.94           C  
ATOM    858  C   GLY A 143     -18.335   2.921  25.116  1.00  9.43           C  
ATOM    859  O   GLY A 143     -18.077   2.857  26.315  1.00 12.22           O  
ATOM    860  N   ASP A 144     -17.947   1.976  24.250  1.00  8.49           N  
ATOM    861  CA  ASP A 144     -17.097   0.881  24.686  1.00  8.47           C  
ATOM    862  CB  ASP A 144     -16.872  -0.125  23.566  1.00  8.03           C  
ATOM    863  CG  ASP A 144     -18.034  -1.010  23.195  1.00  9.32           C  
ATOM    864  OD1 ASP A 144     -19.008  -1.083  23.988  1.00  9.36           O  
ATOM    865  OD2 ASP A 144     -17.961  -1.657  22.125  1.00  8.91           O  
ATOM    866  C   ASP A 144     -15.750   1.419  25.165  1.00  9.32           C  
ATOM    867  O   ASP A 144     -15.253   2.415  24.636  1.00  8.05           O  
ATOM    868  N   ASP A 145     -15.144   0.741  26.150  1.00  7.50           N  
ATOM    869  CA  ASP A 145     -13.860   1.175  26.682  1.00  8.56           C  
ATOM    870  CB  ASP A 145     -13.362   0.230  27.799  1.00  9.58           C  
ATOM    871  CG  ASP A 145     -14.018   0.421  29.158  1.00 22.41           C  
ATOM    872  OD1 ASP A 145     -14.844   1.355  29.301  1.00 15.19           O  
ATOM    873  OD2 ASP A 145     -13.692  -0.351  30.080  1.00 23.72           O  
ATOM    874  C   ASP A 145     -12.798   1.301  25.592  1.00  9.03           C  
ATOM    875  O   ASP A 145     -12.067   2.289  25.553  1.00  8.42           O  
ATOM    876  N   ILE A 146     -12.706   0.304  24.705  1.00  6.65           N  
ATOM    877  CA  ILE A 146     -11.702   0.350  23.652  1.00  5.95           C  
ATOM    878  CB  ILE A 146     -11.599  -0.979  22.881  1.00  7.99           C  
ATOM    879  CG1 ILE A 146     -10.388  -0.980  21.913  1.00  9.20           C  
ATOM    880  CG2 ILE A 146     -12.886  -1.330  22.148  1.00 10.15           C  
ATOM    881  CD1 ILE A 146      -9.065  -0.885  22.566  1.00 13.88           C  
ATOM    882  C   ILE A 146     -11.942   1.523  22.700  1.00  8.84           C  
ATOM    883  O   ILE A 146     -10.989   2.122  22.194  1.00  7.03           O  
ATOM    884  N   VAL A 147     -13.218   1.835  22.450  1.00  7.48           N  
ATOM    885  CA  VAL A 147     -13.584   2.984  21.636  1.00  7.84           C  
ATOM    886  CB  VAL A 147     -15.097   2.989  21.332  1.00  6.34           C  
ATOM    887  CG1 VAL A 147     -15.548   4.320  20.724  1.00  7.46           C  
ATOM    888  CG2 VAL A 147     -15.451   1.812  20.431  1.00  6.42           C  
ATOM    889  C   VAL A 147     -13.130   4.285  22.295  1.00  6.30           C  
ATOM    890  O   VAL A 147     -12.585   5.157  21.629  1.00  7.57           O  
ATOM    891  N   LEU A 148     -13.349   4.413  23.605  1.00  6.27           N  
ATOM    892  CA  LEU A 148     -12.919   5.601  24.327  1.00  7.06           C  
ATOM    893  CB  LEU A 148     -13.408   5.541  25.778  1.00  7.34           C  
ATOM    894  CG  LEU A 148     -14.928   5.549  25.943  1.00  8.99           C  
ATOM    895  CD1 LEU A 148     -15.321   5.410  27.395  1.00 12.53           C  
ATOM    896  CD2 LEU A 148     -15.536   6.806  25.370  1.00  9.75           C  
ATOM    897  C   LEU A 148     -11.399   5.751  24.270  1.00  7.22           C  
ATOM    898  O   LEU A 148     -10.886   6.864  24.153  1.00  8.31           O  
ATOM    899  N   MET A 149     -10.686   4.621  24.326  1.00  6.57           N  
ATOM    900  CA  MET A 149      -9.237   4.618  24.172  1.00  7.32           C  
ATOM    901  CB  MET A 149      -8.671   3.207  24.385  1.00  8.18           C  
ATOM    902  CG  MET A 149      -8.752   2.767  25.834  1.00  9.30           C  
ATOM    903  SD  MET A 149      -8.378   1.012  26.046  1.00 11.50           S  
ATOM    904  CE  MET A 149      -6.625   1.052  25.924  1.00 12.84           C  
ATOM    905  C   MET A 149      -8.832   5.146  22.799  1.00  8.15           C  
ATOM    906  O   MET A 149      -7.970   6.017  22.687  1.00  8.51           O  
ATOM    907  N   ALA A 150      -9.454   4.607  21.749  1.00  7.05           N  
ATOM    908  CA  ALA A 150      -9.146   5.049  20.399  1.00  6.13           C  
ATOM    909  CB  ALA A 150      -9.909   4.206  19.393  1.00  7.21           C  
ATOM    910  C   ALA A 150      -9.468   6.530  20.198  1.00  6.70           C  
ATOM    911  O   ALA A 150      -8.735   7.240  19.510  1.00  7.45           O  
ATOM    912  N   GLU A 151     -10.590   6.983  20.768  1.00  5.84           N  
ATOM    913  CA  GLU A 151     -10.971   8.385  20.679  1.00  6.92           C  
ATOM    914  CB  GLU A 151     -12.317   8.627  21.367  1.00  7.83           C  
ATOM    915  CG  GLU A 151     -13.503   8.081  20.595  1.00  9.02           C  
ATOM    916  CD  GLU A 151     -14.845   8.298  21.257  1.00 10.25           C  
ATOM    917  OE1 GLU A 151     -14.870   8.838  22.389  1.00 12.23           O  
ATOM    918  OE2 GLU A 151     -15.879   7.934  20.643  1.00 12.04           O  
ATOM    919  C   GLU A 151      -9.897   9.292  21.280  1.00  9.26           C  
ATOM    920  O   GLU A 151      -9.559  10.327  20.708  1.00  7.05           O  
ATOM    921  N   ALA A 152      -9.368   8.904  22.445  1.00  7.60           N  
ATOM    922  CA  ALA A 152      -8.309   9.666  23.090  1.00  6.35           C  
ATOM    923  CB  ALA A 152      -7.985   9.066  24.451  1.00  7.89           C  
ATOM    924  C   ALA A 152      -7.048   9.731  22.231  1.00  6.74           C  
ATOM    925  O   ALA A 152      -6.452  10.795  22.081  1.00  8.34           O  
ATOM    926  N   LEU A 153      -6.641   8.583  21.684  1.00  6.20           N  
ATOM    927  CA  LEU A 153      -5.507   8.531  20.773  1.00  6.26           C  
ATOM    928  CB  LEU A 153      -5.211   7.076  20.377  1.00  9.79           C  
ATOM    929  CG  LEU A 153      -4.663   6.192  21.487  1.00  8.77           C  
ATOM    930  CD1 LEU A 153      -4.537   4.763  21.027  1.00 11.90           C  
ATOM    931  CD2 LEU A 153      -3.303   6.699  21.993  1.00 11.09           C  
ATOM    932  C   LEU A 153      -5.736   9.374  19.520  1.00  8.37           C  
ATOM    933  O   LEU A 153      -4.811  10.025  19.038  1.00  8.29           O  
ATOM    934  N   GLU A 154      -6.965   9.356  18.987  1.00  6.48           N  
ATOM    935  CA  GLU A 154      -7.283  10.144  17.807  1.00  5.44           C  
ATOM    936  CB  GLU A 154      -8.684   9.810  17.265  1.00  7.55           C  
ATOM    937  CG  GLU A 154      -9.008  10.543  15.975  1.00  9.23           C  
ATOM    938  CD  GLU A 154     -10.386  10.312  15.390  1.00 11.69           C  
ATOM    939  OE1 GLU A 154     -11.260   9.747  16.085  1.00 13.85           O  
ATOM    940  OE2 GLU A 154     -10.596  10.747  14.234  1.00 21.07           O  
ATOM    941  C   GLU A 154      -7.165  11.634  18.124  1.00  6.09           C  
ATOM    942  O   GLU A 154      -6.635  12.401  17.322  1.00  8.51           O  
ATOM    943  N   LYS A 155      -7.642  12.043  19.305  1.00  5.19           N  
ATOM    944  CA  LYS A 155      -7.513  13.433  19.715  1.00  6.84           C  
ATOM    945  CB  LYS A 155      -8.230  13.689  21.040  1.00  8.98           C  
ATOM    946  CG  LYS A 155      -9.732  13.698  20.907  1.00 12.15           C  
ATOM    947  CD  LYS A 155     -10.427  13.884  22.244  1.00 19.39           C  
ATOM    948  CE  LYS A 155     -11.878  13.494  22.185  1.00 25.32           C  
ATOM    949  NZ  LYS A 155     -12.642  14.357  21.253  1.00 19.72           N  
ATOM    950  C   LYS A 155      -6.050  13.858  19.827  1.00  5.87           C  
ATOM    951  O   LYS A 155      -5.683  14.951  19.393  1.00  7.46           O  
ATOM    952  N   LEU A 156      -5.220  12.991  20.417  1.00  8.02           N  
ATOM    953  CA  LEU A 156      -3.791  13.248  20.526  1.00  6.15           C  
ATOM    954  CB  LEU A 156      -3.135  12.136  21.350  1.00  6.66           C  
ATOM    955  CG  LEU A 156      -1.620  12.224  21.568  1.00  8.77           C  
ATOM    956  CD1 LEU A 156      -1.227  13.514  22.244  1.00 13.30           C  
ATOM    957  CD2 LEU A 156      -1.137  11.035  22.384  1.00  9.96           C  
ATOM    958  C   LEU A 156      -3.137  13.344  19.147  1.00  6.59           C  
ATOM    959  O   LEU A 156      -2.348  14.252  18.887  1.00  8.27           O  
ATOM    960  N   PHE A 157      -3.492  12.399  18.271  1.00  5.72           N  
ATOM    961  CA  PHE A 157      -3.034  12.398  16.893  1.00  5.82           C  
ATOM    962  CB  PHE A 157      -3.696  11.234  16.134  1.00  6.93           C  
ATOM    963  CG  PHE A 157      -3.481  11.239  14.646  1.00  8.63           C  
ATOM    964  CD1 PHE A 157      -2.265  10.856  14.105  1.00  9.74           C  
ATOM    965  CD2 PHE A 157      -4.496  11.616  13.786  1.00 10.86           C  
ATOM    966  CE1 PHE A 157      -2.070  10.859  12.737  1.00 10.54           C  
ATOM    967  CE2 PHE A 157      -4.291  11.620  12.412  1.00 11.93           C  
ATOM    968  CZ  PHE A 157      -3.087  11.229  11.902  1.00 11.22           C  
ATOM    969  C   PHE A 157      -3.329  13.730  16.213  1.00  6.41           C  
ATOM    970  O   PHE A 157      -2.453  14.328  15.593  1.00  7.38           O  
ATOM    971  N   LEU A 158      -4.568  14.209  16.356  1.00  5.60           N  
ATOM    972  CA  LEU A 158      -4.961  15.464  15.732  1.00  6.31           C  
ATOM    973  CB  LEU A 158      -6.478  15.672  15.870  1.00  9.42           C  
ATOM    974  CG  LEU A 158      -7.322  14.711  15.036  1.00 10.52           C  
ATOM    975  CD1 LEU A 158      -8.763  14.796  15.395  1.00  9.71           C  
ATOM    976  CD2 LEU A 158      -7.151  14.980  13.548  1.00 14.84           C  
ATOM    977  C   LEU A 158      -4.179  16.653  16.294  1.00  6.39           C  
ATOM    978  O   LEU A 158      -3.830  17.568  15.553  1.00  7.53           O  
ATOM    979  N   GLN A 159      -3.873  16.642  17.594  1.00  7.33           N  
ATOM    980  CA  GLN A 159      -3.057  17.702  18.166  1.00  5.77           C  
ATOM    981  CB  GLN A 159      -3.022  17.625  19.703  1.00  8.78           C  
ATOM    982  CG  GLN A 159      -4.325  18.041  20.382  1.00  8.02           C  
ATOM    983  CD  GLN A 159      -4.751  19.467  20.068  1.00 11.20           C  
ATOM    984  OE1 GLN A 159      -3.939  20.419  20.007  1.00  9.85           O  
ATOM    985  NE2 GLN A 159      -6.050  19.656  19.859  1.00 15.70           N  
ATOM    986  C   GLN A 159      -1.644  17.664  17.581  1.00  6.83           C  
ATOM    987  O   GLN A 159      -1.052  18.706  17.305  1.00  7.59           O  
ATOM    988  N   LYS A 160      -1.111  16.455  17.364  1.00  8.13           N  
ATOM    989  CA  LYS A 160       0.232  16.317  16.823  1.00 10.65           C  
ATOM    990  CB  LYS A 160       0.772  14.901  17.074  1.00 10.83           C  
ATOM    991  CG  LYS A 160       1.056  14.631  18.531  1.00 13.09           C  
ATOM    992  CD  LYS A 160       2.298  15.379  19.028  1.00 20.32           C  
ATOM    993  CE  LYS A 160       2.139  15.907  20.423  1.00 39.38           C  
ATOM    994  NZ  LYS A 160       3.401  16.515  20.919  1.00 33.27           N  
ATOM    995  C   LYS A 160       0.286  16.668  15.338  1.00  7.39           C  
ATOM    996  O   LYS A 160       1.230  17.324  14.903  1.00  9.32           O  
ATOM    997  N   ILE A 161      -0.726  16.247  14.566  1.00  7.44           N  
ATOM    998  CA  ILE A 161      -0.795  16.558  13.142  1.00 10.02           C  
ATOM    999  CB  ILE A 161      -1.918  15.725  12.447  1.00 14.99           C  
ATOM   1000  CG1 ILE A 161      -1.552  14.237  12.392  1.00 23.83           C  
ATOM   1001  CG2 ILE A 161      -2.273  16.239  11.051  1.00 46.75           C  
ATOM   1002  CD1 ILE A 161      -0.344  13.905  11.566  1.00 22.59           C  
ATOM   1003  C   ILE A 161      -0.981  18.057  12.901  1.00  7.90           C  
ATOM   1004  O   ILE A 161      -0.565  18.585  11.871  1.00  9.18           O  
ATOM   1005  N   ASN A 162      -1.583  18.754  13.872  1.00  6.38           N  
ATOM   1006  CA  ASN A 162      -1.747  20.196  13.787  1.00  8.61           C  
ATOM   1007  CB  ASN A 162      -2.409  20.712  15.081  1.00  7.53           C  
ATOM   1008  CG  ASN A 162      -2.683  22.187  15.100  1.00  5.87           C  
ATOM   1009  OD1 ASN A 162      -3.186  22.774  14.136  1.00  6.28           O  
ATOM   1010  ND2 ASN A 162      -2.342  22.841  16.209  1.00  6.14           N  
ATOM   1011  C   ASN A 162      -0.425  20.916  13.521  1.00  7.90           C  
ATOM   1012  O   ASN A 162      -0.400  21.951  12.852  1.00  9.64           O  
ATOM   1013  N   GLU A 163       0.672  20.349  14.044  1.00  7.09           N  
ATOM   1014  CA  GLU A 163       1.983  20.964  13.952  1.00  9.73           C  
ATOM   1015  CB  GLU A 163       2.647  20.931  15.342  1.00 15.19           C  
ATOM   1016  CG  GLU A 163       1.858  21.707  16.389  1.00 21.95           C  
ATOM   1017  CD  GLU A 163       2.484  21.748  17.768  1.00 32.98           C  
ATOM   1018  OE1 GLU A 163       3.587  22.323  17.905  1.00 51.33           O  
ATOM   1019  OE2 GLU A 163       1.869  21.207  18.715  1.00 61.97           O  
ATOM   1020  C   GLU A 163       2.867  20.295  12.901  1.00 10.38           C  
ATOM   1021  O   GLU A 163       4.085  20.434  12.950  1.00 10.24           O  
ATOM   1022  N   LEU A 164       2.238  19.581  11.956  1.00  6.85           N  
ATOM   1023  CA  LEU A 164       2.934  19.006  10.816  1.00  7.37           C  
ATOM   1024  CB  LEU A 164       1.908  18.339   9.875  1.00 10.82           C  
ATOM   1025  CG  LEU A 164       2.446  17.516   8.725  1.00 22.01           C  
ATOM   1026  CD1 LEU A 164       3.065  16.224   9.216  1.00 17.14           C  
ATOM   1027  CD2 LEU A 164       1.344  17.218   7.719  1.00 21.22           C  
ATOM   1028  C   LEU A 164       3.691  20.123  10.108  1.00 10.11           C  
ATOM   1029  O   LEU A 164       3.097  21.149   9.778  1.00  8.55           O  
ATOM   1030  N   PRO A 165       5.019  19.979   9.874  1.00 11.25           N  
ATOM   1031  CA  PRO A 165       5.791  21.054   9.266  1.00 14.79           C  
ATOM   1032  CB  PRO A 165       7.240  20.561   9.376  1.00 15.12           C  
ATOM   1033  CG  PRO A 165       7.131  19.077   9.434  1.00 12.55           C  
ATOM   1034  CD  PRO A 165       5.823  18.774  10.135  1.00 10.49           C  
ATOM   1035  C   PRO A 165       5.361  21.299   7.827  1.00 16.39           C  
ATOM   1036  O   PRO A 165       4.848  20.394   7.173  1.00 13.81           O  
ATOM   1037  N   THR A 166       5.523  22.546   7.375  1.00 24.36           N  
ATOM   1038  CA  THR A 166       5.279  22.884   5.986  1.00 36.96           C  
ATOM   1039  CB  THR A 166       5.339  24.406   5.762  1.00 20.68           C  
ATOM   1040  OG1 THR A 166       5.264  24.658   4.359  1.00 36.56           O  
ATOM   1041  CG2 THR A 166       6.602  25.055   6.334  1.00 32.10           C  
ATOM   1042  C   THR A 166       6.276  22.084   5.153  1.00 56.79           C  
ATOM   1043  O   THR A 166       7.461  22.024   5.485  1.00 21.45           O  
ATOM   1044  N   GLU A 167       5.765  21.423   4.108  1.00 33.26           N  
ATOM   1045  CA  GLU A 167       6.599  20.648   3.205  1.00 80.17           C  
ATOM   1046  CB  GLU A 167       5.736  19.878   2.185  1.00 83.24           C  
ATOM   1047  CG  GLU A 167       4.815  20.738   1.337  1.00 61.58           C  
ATOM   1048  CD  GLU A 167       3.512  20.058   0.970  1.00 57.83           C  
ATOM   1049  OE1 GLU A 167       3.561  18.969   0.355  1.00 57.09           O  
ATOM   1050  OE2 GLU A 167       2.439  20.611   1.302  1.00 83.78           O  
ATOM   1051  C   GLU A 167       7.612  21.579   2.542  1.00 70.44           C  
ATOM   1052  O   GLU A 167       7.257  22.391   1.689  1.00 50.48           O  
ATOM   1053  N   GLU A 168       8.873  21.448   2.972  1.00 36.08           N  
ATOM   1054  CA  GLU A 168       9.920  22.414   2.680  1.00 52.76           C  
ATOM   1055  CB  GLU A 168      10.073  23.368   3.883  1.00 42.86           C  
ATOM   1056  CG  GLU A 168      11.383  24.138   3.945  1.00 67.66           C  
ATOM   1057  CD  GLU A 168      11.519  25.014   5.174  1.00 69.46           C  
ATOM   1058  OE1 GLU A 168      10.751  25.996   5.291  1.00 63.72           O  
ATOM   1059  OE2 GLU A 168      12.386  24.714   6.027  1.00 59.77           O  
ATOM   1060  C   GLU A 168      11.233  21.699   2.366  1.00 41.11           C  
ATOM   1061  O   GLU A 168      11.937  22.083   1.435  1.00 67.14           O  
ATOM   1062  OXT GLU A 168      11.592  20.740   3.047  1.00 57.88           O  
TER    1063      GLU A 168 
HETATM 1064  C01 LIG A 201     -10.681  -4.232  23.329  1.00 54.29           C  
HETATM 1065  C03 LIG A 201      -9.131  -5.854  24.097  1.00 60.15           C  
HETATM 1066  C05 LIG A 201      -9.968  -7.111  24.397  1.00 30.47           C  
HETATM 1067  C06 LIG A 201     -11.170  -6.695  25.165  1.00 35.08           C  
HETATM 1068  C07 LIG A 201     -11.845  -7.760  26.057  1.00 27.32           C  
HETATM 1069  C08 LIG A 201     -12.987  -8.424  25.288  1.00 43.34           C  
HETATM 1070  C09 LIG A 201     -12.452  -7.052  27.280  1.00 39.35           C  
HETATM 1071  C11 LIG A 201      -9.801  -9.235  25.734  1.00 26.53           C  
HETATM 1072  C12 LIG A 201     -10.263 -10.266  24.697  1.00 30.84           C  
HETATM 1073  C13 LIG A 201      -8.759  -9.952  26.584  1.00 23.87           C  
HETATM 1074  C14 LIG A 201      -9.079  -8.015  25.167  1.00 38.28           C  
HETATM 1075  C16 LIG A 201     -11.071  -7.500  22.078  1.00 32.31           C  
HETATM 1076  C17 LIG A 201     -10.238  -6.555  21.218  1.00 36.15           C  
HETATM 1077  C20 LIG A 201     -10.246  -4.562  19.734  1.00 18.74           C  
HETATM 1078  C23 LIG A 201      -8.718  -3.126  18.583  1.00 21.41           C  
HETATM 1079  C24 LIG A 201      -7.557  -2.354  17.978  1.00 23.18           C  
HETATM 1080  N15 LIG A 201     -10.226  -7.985  23.154  1.00 33.86           N  
HETATM 1081  N19 LIG A 201     -10.951  -5.526  20.536  1.00 21.96           N  
HETATM 1082  N21 LIG A 201     -10.946  -3.716  18.959  1.00 18.96           N  
HETATM 1083  N22 LIG A 201     -10.016  -2.844  18.247  1.00 19.80           N  
HETATM 1084  O02 LIG A 201      -9.495  -4.930  23.126  1.00 76.01           O  
HETATM 1085  O04 LIG A 201      -8.129  -5.635  24.692  1.00101.50           O  
HETATM 1086  O10 LIG A 201     -10.920  -8.791  26.584  1.00 25.95           O  
HETATM 1087  O18 LIG A 201      -9.058  -6.622  21.138  1.00 30.60           O  
HETATM 1088  S25 LIG A 201      -8.600  -4.351  19.671  1.00 24.15           S  
HETATM 1089  C1  P4G A 202     -11.804  18.091  21.526  1.00 48.92           C  
HETATM 1090  C2  P4G A 202     -12.635  18.383  20.277  1.00 59.51           C  
HETATM 1091  C3  P4G A 202     -12.020  16.553  18.906  1.00 37.09           C  
HETATM 1092  C4  P4G A 202     -11.541  16.186  17.493  1.00 62.03           C  
HETATM 1093  C5  P4G A 202     -11.972  13.896  18.065  1.00 37.07           C  
HETATM 1094  C6  P4G A 202     -11.829  12.480  17.524  1.00 66.35           C  
HETATM 1095  C7  P4G A 202     -13.694  11.342  18.469  1.00 59.50           C  
HETATM 1096  C8  P4G A 202     -14.311  11.709  19.816  1.00 30.68           C  
HETATM 1097  O2  P4G A 202     -11.977  17.937  19.118  1.00 76.32           O  
HETATM 1098  O3  P4G A 202     -11.950  14.896  17.081  1.00 45.34           O  
HETATM 1099  O4  P4G A 202     -12.307  11.580  18.498  1.00 37.23           O  
HETATM 1100  O   HOH S   1       3.830  12.461  -6.724  1.00 18.13           O  
TER    1101      HOH S   1 
HETATM 1102  O   HOH S   2      -8.240  -0.490  15.195  1.00 16.99           O  
HETATM 1103  O   HOH S   3      -3.552 -10.676  12.730  1.00 17.24           O  
HETATM 1104  O   HOH S   4      -0.587  -9.396  15.921  1.00 20.47           O  
HETATM 1105  O   HOH S   5      -4.433  -3.262  16.472  1.00 16.08           O  
HETATM 1106  O   HOH S   6       0.461  14.390   1.265  1.00 23.49           O  
HETATM 1107  O   HOH S   7      -3.444  -4.666  10.816  1.00 15.80           O  
HETATM 1108  O   HOH S   8       3.758  14.096  -4.503  1.00 19.50           O  
HETATM 1109  O   HOH S   9      -7.407  -3.164  12.444  1.00 17.27           O  
HETATM 1110  O   HOH S  10       6.611  -2.043  13.972  1.00 18.78           O  
HETATM 1111  O   HOH S  11      12.147   3.639  13.227  1.00 21.39           O  
HETATM 1112  O   HOH S  12      -1.166 -11.160  13.925  1.00 21.22           O  
HETATM 1113  O   HOH S  13       9.527   8.697   8.212  1.00 23.31           O  
HETATM 1114  O   HOH S  14      -4.200 -17.202  11.598  1.00 23.07           O  
HETATM 1115  O   HOH S  15       9.106   7.686   5.693  1.00 21.03           O  
HETATM 1116  O   HOH S  16     -11.740   1.951   8.420  1.00 20.99           O  
HETATM 1117  O   HOH S  17      -2.690  -9.672  10.264  1.00 18.00           O  
HETATM 1118  O   HOH S  18     -21.195   0.334  24.330  1.00 28.10           O  
HETATM 1119  O   HOH S  19      -1.553  24.578  12.413  1.00 23.58           O  
HETATM 1120  O   HOH S  20      -5.931  -1.877  14.669  1.00 18.64           O  
HETATM 1121  O   HOH S  21       3.182   9.765  24.578  1.00 24.11           O  
HETATM 1122  O   HOH S  22       4.314  -6.432   6.306  1.00 25.24           O  
HETATM 1123  O   HOH S  23      -0.217 -10.513  11.344  1.00 26.04           O  
HETATM 1124  O   HOH S  24       2.672   2.434  25.230  1.00 23.69           O  
HETATM 1125  O   HOH S  25     -13.478  10.550  24.107  1.00 35.05           O  
HETATM 1126  O   HOH S  26      -3.567  -7.122   9.410  1.00 19.37           O  
HETATM 1127  O   HOH S  27      -5.515  -5.508  12.572  1.00 17.84           O  
HETATM 1128  O   HOH S  28     -14.002  -2.398  25.175  1.00 24.17           O  
HETATM 1129  O   HOH S  29      -2.264  -1.792   1.912  1.00 30.36           O  
HETATM 1130  O   HOH S  30       9.150   7.263   0.082  1.00 23.40           O  
HETATM 1131  O   HOH S  31     -11.859  -1.941   7.511  1.00 21.75           O  
HETATM 1132  O   HOH S  32     -18.531   2.761  17.716  1.00 23.16           O  
HETATM 1133  O   HOH S  33       6.843  -0.925  22.985  1.00 25.80           O  
HETATM 1134  O   HOH S  34       7.518   6.537   3.943  1.00 23.16           O  
HETATM 1135  O   HOH S  35     -15.806   7.028  18.092  1.00 22.83           O  
HETATM 1136  O   HOH S  36     -17.956   6.397  22.172  1.00 31.37           O  
HETATM 1137  O   HOH S  37     -17.031   9.723  23.664  1.00 28.33           O  
HETATM 1138  O   HOH S  38       9.272   6.659  16.199  1.00 25.82           O  
HETATM 1139  O   HOH S  39      10.684  -2.255   9.189  1.00 28.22           O  
HETATM 1140  O   HOH S  40      10.526  17.072  10.143  1.00 30.05           O  
HETATM 1141  O   HOH S  41      -2.919   1.779   3.007  1.00 30.11           O  
HETATM 1142  O   HOH S  42       2.424  -9.019   4.304  1.00 28.59           O  
HETATM 1143  O   HOH S  43      -5.359  -3.344   5.123  1.00 21.56           O  
HETATM 1144  O   HOH S  44       5.068   0.439  24.541  1.00 29.46           O  
HETATM 1145  O   HOH S  45       5.838  -5.943   2.953  1.00 22.41           O  
HETATM 1146  O   HOH S  46       1.091  11.078  25.540  1.00 26.32           O  
HETATM 1147  O   HOH S  47      -2.699 -16.386   9.658  1.00 27.57           O  
HETATM 1148  O   HOH S  48      -9.364 -18.839  18.782  1.00 30.41           O  
HETATM 1149  O   HOH S  49      -3.806  -8.563  18.902  1.00 24.59           O  
HETATM 1150  O   HOH S  50      -8.757   6.473   6.179  1.00 34.70           O  
HETATM 1151  O   HOH S  51       1.827  -4.360  22.299  1.00 33.54           O  
HETATM 1152  O   HOH S  52     -16.604 -11.926   5.236  1.00 35.79           O  
HETATM 1153  O   HOH S  53      11.373   7.818  24.093  1.00 31.31           O  
HETATM 1154  O   HOH S  54      -5.261  18.534  13.398  1.00 29.78           O  
HETATM 1155  O   HOH S  55     -13.574  -5.450  20.973  1.00 23.32           O  
HETATM 1156  O   HOH S  56       5.740  -4.353  15.085  1.00 28.27           O  
HETATM 1157  O   HOH S  57      -5.668   3.200   5.035  1.00 21.49           O  
HETATM 1158  O   HOH S  58      -1.315  -4.564   2.107  1.00 31.10           O  
HETATM 1159  O   HOH S  59     -16.225  -1.696  27.322  1.00 34.14           O  
HETATM 1160  O   HOH S  60       3.420  -5.116  13.665  1.00 30.67           O  
HETATM 1161  O   HOH S  61       0.542   0.931  25.787  1.00 27.67           O  
HETATM 1162  O   HOH S  62      -2.085  18.998   9.645  1.00 30.98           O  
HETATM 1163  O   HOH S  63       3.382 -11.422   5.064  1.00 38.63           O  
HETATM 1164  O   HOH S  64      -8.456  11.839  12.779  1.00 33.72           O  
HETATM 1165  O   HOH S  65       2.070  -9.316  15.092  1.00 34.35           O  
HETATM 1166  O   HOH S  66       7.271   5.483  -1.753  1.00 28.60           O  
HETATM 1167  O   HOH S  67      -0.653  -9.766  18.697  1.00 36.33           O  
HETATM 1168  O   HOH S  68      -0.712 -13.665  14.713  1.00 28.74           O  
HETATM 1169  O   HOH S  69       1.898 -12.859   2.738  1.00 38.11           O  
HETATM 1170  O   HOH S  70      -2.016   4.547   2.944  1.00 28.80           O  
HETATM 1171  O   HOH S  71       2.742  -2.000  25.225  1.00 35.51           O  
HETATM 1172  O   HOH S  72       0.011   3.821   1.203  1.00 37.18           O  
HETATM 1173  O   HOH S  73       5.777  13.275   1.942  1.00 29.06           O  
HETATM 1174  O   HOH S  74       4.454  -4.391  17.471  1.00 31.07           O  
HETATM 1175  O   HOH S  75      10.665   8.682   3.891  1.00 32.04           O  
HETATM 1176  O   HOH S  76       9.057   0.302   0.792  1.00 31.69           O  
HETATM 1177  O   HOH S  77       3.443  14.738   1.150  1.00 33.18           O  
HETATM 1178  O   HOH S  78     -11.841  13.300  13.663  1.00 40.90           O  
HETATM 1179  O   HOH S  79      11.112   4.887  15.208  1.00 28.00           O  
HETATM 1180  O   HOH S  80       4.407  -6.713   9.221  1.00 26.75           O  
HETATM 1181  O   HOH S  81       5.426  11.333  24.307  1.00 38.40           O  
HETATM 1182  O   HOH S  82      -9.276 -19.473  21.530  1.00 40.03           O  
HETATM 1183  O   HOH S  83      -4.309 -19.903  11.258  1.00 28.47           O  
HETATM 1184  O   HOH S  84      -2.418  17.191   7.517  1.00 40.48           O  
HETATM 1185  O   HOH S  85     -17.912   5.371  17.932  1.00 28.22           O  
HETATM 1186  O   HOH S  86      12.727   7.536  14.569  1.00 33.46           O  
HETATM 1187  O   HOH S  87      14.235   7.309  12.319  1.00 27.96           O  
HETATM 1188  O   HOH S  88      -1.567  21.097   8.223  1.00 34.15           O  
HETATM 1189  O   HOH S  89      -1.678  21.065  18.532  1.00 23.70           O  
HETATM 1190  O   HOH S  90       9.341  -1.712  13.194  1.00 27.39           O  
HETATM 1191  O   HOH S  91       2.935  -5.026  10.974  1.00 29.43           O  
HETATM 1192  O   HOH S  92      -4.779 -16.005   5.995  1.00 24.91           O  
HETATM 1193  O   HOH S  93      14.582  12.268  -0.834  1.00 27.30           O  
HETATM 1194  O   HOH S  94      14.231   4.649  11.824  1.00 27.18           O  
HETATM 1195  O   HOH S  96       5.507   5.388  -3.803  1.00 34.58           O  
HETATM 1196  O   HOH S  97      -8.046  18.645  14.149  1.00 34.38           O  
HETATM 1197  O   HOH S  98      -8.365 -22.130  22.134  1.00 36.94           O  
HETATM 1198  O   HOH S  99     -11.974 -18.097  17.971  1.00 38.85           O  
HETATM 1199  O   HOH S 100      -4.717  15.919   6.790  1.00 35.54           O  
HETATM 1200  O   HOH S 101     -19.552  -5.001  19.258  1.00 40.17           O  
HETATM 1201  O   HOH S 102     -10.978   6.080   7.840  1.00 38.96           O  
HETATM 1202  O   HOH S 104     -11.702   9.213  25.419  1.00 34.43           O  
HETATM 1203  O   HOH S 105     -20.146  -2.728  15.624  1.00 35.04           O  
HETATM 1204  O   HOH S 106     -15.562 -15.113  21.196  1.00 38.58           O  
HETATM 1205  O   HOH S 107     -18.526  -2.567  26.433  1.00 35.36           O  
HETATM 1206  O   HOH S 108       0.036  10.066  31.219  1.00 33.13           O  
HETATM 1207  O   HOH S 109       3.506   8.634  27.005  1.00 36.09           O  
HETATM 1208  O   HOH S 110     -11.107 -16.314  16.284  1.00 33.43           O  
HETATM 1209  O   HOH S 112      -7.201  10.608   6.381  1.00 34.69           O  
HETATM 1210  O   HOH S 113     -13.852  -4.618  23.782  1.00 37.26           O  
HETATM 1211  O   HOH S 115      -2.576  22.054   5.795  1.00 34.74           O  
HETATM 1212  O   HOH S 116       3.034 -11.604  13.856  1.00 43.21           O  
HETATM 1213  O   HOH S 117      13.518   9.242  10.358  1.00 38.85           O  
HETATM 1214  O   HOH S 118     -10.757  -3.000  26.737  1.00 44.77           O  
HETATM 1215  O   HOH S 120       1.281  22.815  10.772  1.00 34.98           O  
HETATM 1216  O   HOH S 123      -9.166  -4.673  27.965  1.00 48.45           O  
HETATM 1217  O   HOH S 124       3.274   4.765  -1.780  1.00 40.42           O  
HETATM 1218  O   HOH S 126       8.903  -4.525   6.517  1.00 42.76           O  
HETATM 1219  O   HOH S 127      -7.103  13.389  10.175  1.00 43.14           O  
HETATM 1220  O   HOH S 129      10.541  -3.950  12.995  1.00 46.55           O  
HETATM 1221  O   HOH S 131      -7.524 -17.866  22.870  1.00 39.66           O  
HETATM 1222  O   HOH S 134     -10.165  -2.355  15.504  1.00 16.37           O  
HETATM 1223  O   HOH S 135     -13.761 -13.533   5.745  1.00 24.95           O  
HETATM 1224  O   HOH S 136      -0.960 -13.237  10.152  1.00 29.46           O  
HETATM 1225  O   HOH S 137       1.059   9.492  28.064  1.00 29.37           O  
HETATM 1226  O   HOH S 139      11.023  10.994   5.284  1.00 28.40           O  
HETATM 1227  O   HOH S 140       1.188  21.400   7.562  1.00 39.66           O  
HETATM 1228  O   HOH S 141      -4.932 -24.179  23.294  1.00 41.29           O  
HETATM 1229  O   HOH S 142       1.478   7.774  32.377  1.00 45.58           O  
HETATM 1230  O   HOH S 144       7.486  17.752   3.984  1.00 31.92           O  
HETATM 1231  O   HOH S 145      11.986  -1.435   0.661  1.00 36.79           O  
HETATM 1232  O   HOH S 146     -19.225   7.183  26.771  1.00 48.54           O  
HETATM 1233  O   HOH S 147       5.330  -4.174  20.078  1.00 42.64           O  
HETATM 1234  O   HOH S 149      -7.519  16.999  19.220  1.00 25.80           O  
HETATM 1235  O   HOH S 150      -8.672  18.345  17.127  1.00 27.64           O  
HETATM 1236  O   HOH S 152       2.467  -9.145  11.740  1.00 42.06           O  
HETATM 1237  O   HOH S 153     -14.286  -3.130   6.747  1.00 37.61           O  
HETATM 1238  O   HOH S 154      10.738  18.044   2.781  1.00 34.30           O  
HETATM 1239  O   HOH S 155       1.250  13.766  25.562  1.00 37.43           O  
HETATM 1240  O   HOH S 156       4.791  -8.575   4.967  1.00 39.16           O  
HETATM 1241  O   HOH S 158     -11.513 -12.816  12.328  1.00 30.85           O  
HETATM 1242  O   HOH S 159     -19.152  -8.160  16.582  1.00 36.64           O  
HETATM 1243  O   HOH S 161       2.258  -8.365   1.183  1.00 41.04           O  
HETATM 1244  O   HOH S 162      -5.157  -5.854  19.879  1.00 37.96           O  
HETATM 1245  O   HOH S 163     -19.192  11.437  22.373  1.00 39.17           O  
HETATM 1246  O   HOH S 164       3.822  18.682  17.703  1.00 44.42           O  
HETATM 1247  O   HOH S 165      -5.092   0.911  29.046  1.00 38.33           O  
HETATM 1248  O   HOH S 166       4.122  -7.205   0.537  1.00 35.98           O  
HETATM 1249  O   HOH S 167     -10.406   2.955   5.959  1.00 32.63           O  
HETATM 1250  O   HOH S 168      -0.860  -0.676   0.390  1.00 42.62           O  
HETATM 1251  O   HOH S 169     -16.135   9.191  16.553  1.00 35.15           O  
HETATM 1252  O   HOH S 170      -5.911   4.902   2.379  1.00 35.09           O  
HETATM 1253  O   HOH S 174       2.410 -15.092  23.477  1.00 44.87           O  
HETATM 1254  O   HOH S 176      -8.894   8.919   5.430  1.00 48.49           O  
HETATM 1255  O   HOH S 180      16.002  16.223   6.705  1.00 51.16           O  
HETATM 1256  O   HOH S 181       2.225  14.806  23.474  1.00 46.52           O  
MASTER        0    0    2    0    0    0    0    0 1254    2    0   10
END
