# Supplementary material for: A bottom-up approach to find lead compounds in expansive chemical spaces
Source: Commun Chem. 2025 Aug 1;8:225. doi: 10.1038/s42004-025-01610-2 (PMC12316891; doi:10.1038/s42004-025-01610-2)
Supplement: Supplementary file 5 — Supplementary Data 3 [file 42004_2025_1610_MOESM5_ESM.txt]

HEADER                                                        XXXX
COMPND    MOL_ID: 1;
COMPND   2 MOLECULE: ;
COMPND   3 CHAIN: A, B
SOURCE    MOL_ID: 1
EXPDTA    X-RAY DIFFRACTION
REMARK   2
REMARK   2 RESOLUTION.    1.94 ANGSTROMS.
REMARK   3 
REMARK   3 REFINEMENT.
REMARK   3   PROGRAM     : REFMAC
REMARK   3   AUTHORS     : NULL
REMARK   3 
REMARK   3 REFINEMENT TARGET : MAXIMUM LIKELIHOOD
REMARK   3 
REMARK   3  DATA USED IN REFINEMENT.
REMARK   3   RESOLUTION RANGE HIGH (ANGSTROMS) : 1.94 
REMARK   3   RESOLUTION RANGE LOW  (ANGSTROMS) : 57.62
REMARK   3   DATA CUTOFF            (SIGMA(F)) : NULL  
REMARK   3   COMPLETENESS FOR RANGE        (%) : 99.95
REMARK   3   NUMBER OF REFLECTIONS             : 20397       
REMARK   3 
REMARK   3  FIT TO DATA USED IN REFINEMENT.
REMARK   3   CROSS-VALIDATION METHOD          : THROUGHOUT
REMARK   3   FREE R VALUE TEST SET SELECTION  : RANDOM
REMARK   3   R VALUE     (WORKING + TEST SET) : 0.17995
REMARK   3   R VALUE            (WORKING SET) : 0.17783
REMARK   3   FREE R VALUE                     : 0.22164
REMARK   3   FREE R VALUE TEST SET SIZE   (%) : 4.8    
REMARK   3   FREE R VALUE TEST SET COUNT      : 1033        
REMARK   3   ESTIMATED ERROR OF FREE R VALUE  : NULL   
REMARK   3 
REMARK   3  FIT IN THE HIGHEST RESOLUTION BIN.
REMARK   3   TOTAL NUMBER OF BINS USED           : 20
REMARK   3   BIN RESOLUTION RANGE HIGH       (A) : 1.940
REMARK   3   BIN RESOLUTION RANGE LOW        (A) : 1.990
REMARK   3   REFLECTION IN BIN     (WORKING SET) : 1517
REMARK   3   BIN COMPLETENESS (WORKING+TEST) (%) : 99.87
REMARK   3   BIN R VALUE           (WORKING SET) : 0.235  
REMARK   3   BIN FREE R VALUE SET COUNT          : 65
REMARK   3   BIN FREE R VALUE                    : 0.276  
REMARK   3 
REMARK   3  NUMBER OF NON-HYDROGEN ATOMS USED IN REFINEMENT.
REMARK   3   PROTEIN ATOMS            : NULL
REMARK   3   NUCLEIC ACID ATOMS       : NULL
REMARK   3   HETEROGEN ATOMS          : NULL
REMARK   3   SOLVENT ATOMS            : NULL
REMARK   3 
REMARK   3  B VALUES.
REMARK   3   B VALUE TYPE                      : NULL
REMARK   3   FROM WILSON PLOT           (A**2) : NULL    
REMARK   3   MEAN B VALUE      (OVERALL, A**2) : 20.129  
REMARK   3   OVERALL ANISOTROPIC B VALUE.
REMARK   3    B11 (A**2) :   -1.32
REMARK   3    B22 (A**2) :    1.13
REMARK   3    B33 (A**2) :    0.19
REMARK   3    B12 (A**2) :   -0.00
REMARK   3    B13 (A**2) :    0.00
REMARK   3    B23 (A**2) :   -0.00
REMARK   3 
REMARK   3  ESTIMATED OVERALL COORDINATE ERROR.
REMARK   3   ESU BASED ON R VALUE                            (A): 0.163 
REMARK   3   ESU BASED ON FREE R VALUE                       (A): 0.149 
REMARK   3   ESU BASED ON MAXIMUM LIKELIHOOD                 (A): 0.100 
REMARK   3   ESU FOR B VALUES BASED ON MAXIMUM LIKELIHOOD (A**2): 6.772 
REMARK   3 
REMARK   3  CORRELATION COEFFICIENTS.
REMARK   3   CORRELATION COEFFICIENT FO-FC      : 0.959 
REMARK   3   CORRELATION COEFFICIENT FO-FC FREE : 0.944 
REMARK   3 
REMARK   3  RMS DEVIATIONS FROM IDEAL VALUES        COUNT    RMS    WEIGHT
REMARK   3   BOND LENGTHS REFINED ATOMS        (A):  2232 ; 0.013 ; 0.018
REMARK   3   BOND LENGTHS OTHERS               (A):  2126 ; 0.001 ; 0.016
REMARK   3   BOND ANGLES REFINED ATOMS   (DEGREES):  3032 ; 1.406 ; 1.842
REMARK   3   BOND ANGLES OTHERS          (DEGREES):  4927 ; 0.500 ; 1.598
REMARK   3   TORSION ANGLES, PERIOD 1    (DEGREES):   258 ; 5.953 ; 5.116
REMARK   3   TORSION ANGLES, PERIOD 2    (DEGREES):  NULL ;  NULL ;  NULL
REMARK   3   TORSION ANGLES, PERIOD 3    (DEGREES):   394 ;13.755 ;10.000
REMARK   3   TORSION ANGLES, PERIOD 4    (DEGREES):  NULL ;  NULL ;  NULL
REMARK   3   CHIRAL-CENTER RESTRAINTS       (A**3):   316 ; 0.070 ; 0.200
REMARK   3   GENERAL PLANES REFINED ATOMS      (A):  2502 ; 0.006 ; 0.020
REMARK   3   GENERAL PLANES OTHERS             (A):   492 ; 0.001 ; 0.020
REMARK   3   NON-BONDED CONTACTS REFINED ATOMS (A):  NULL ;  NULL ;  NULL
REMARK   3   NON-BONDED CONTACTS OTHERS        (A):  NULL ;  NULL ;  NULL
REMARK   3   NON-BONDED TORSION REFINED ATOMS  (A):  NULL ;  NULL ;  NULL
REMARK   3   NON-BONDED TORSION OTHERS         (A):  NULL ;  NULL ;  NULL
REMARK   3   H-BOND (X...Y) REFINED ATOMS      (A):  NULL ;  NULL ;  NULL
REMARK   3   H-BOND (X...Y) OTHERS             (A):  NULL ;  NULL ;  NULL
REMARK   3   POTENTIAL METAL-ION REFINED ATOMS (A):  NULL ;  NULL ;  NULL
REMARK   3   POTENTIAL METAL-ION OTHERS        (A):  NULL ;  NULL ;  NULL
REMARK   3   SYMMETRY VDW REFINED ATOMS        (A):  NULL ;  NULL ;  NULL
REMARK   3   SYMMETRY VDW OTHERS               (A):  NULL ;  NULL ;  NULL
REMARK   3   SYMMETRY H-BOND REFINED ATOMS     (A):  NULL ;  NULL ;  NULL
REMARK   3   SYMMETRY H-BOND OTHERS            (A):  NULL ;  NULL ;  NULL
REMARK   3   SYMMETRY METAL-ION REFINED ATOMS  (A):  NULL ;  NULL ;  NULL
REMARK   3   SYMMETRY METAL-ION OTHERS         (A):  NULL ;  NULL ;  NULL
REMARK   3 
REMARK   3  ISOTROPIC THERMAL FACTOR RESTRAINTS.     COUNT   RMS    WEIGHT
REMARK   3   MAIN-CHAIN BOND REFINED ATOMS  (A**2):  1014 ; 3.301 ; 1.552
REMARK   3   MAIN-CHAIN BOND OTHER ATOMS    (A**2):  1014 ; 3.277 ; 1.551
REMARK   3   MAIN-CHAIN ANGLE REFINED ATOMS (A**2):  1264 ; 3.846 ; 2.756
REMARK   3   MAIN-CHAIN ANGLE OTHER ATOMS   (A**2):  1265 ; 3.844 ; 2.761
REMARK   3   SIDE-CHAIN BOND REFINED ATOMS  (A**2):  1218 ; 6.299 ; 2.138
REMARK   3   SIDE-CHAIN BOND OTHER ATOMS    (A**2):  1219 ; 6.298 ; 2.140
REMARK   3   SIDE-CHAIN ANGLE REFINED ATOMS (A**2):  NULL ;  NULL ;  NULL
REMARK   3   SIDE-CHAIN ANGLE OTHER ATOMS   (A**2):  1767 ; 8.834 ; 3.652
REMARK   3   LONG RANGE B REFINED ATOMS     (A**2):  2617 ;10.620 ;18.420
REMARK   3   LONG RANGE B OTHER ATOMS       (A**2):  2558 ;10.642 ;17.470
REMARK   3 
REMARK   3  ANISOTROPIC THERMAL FACTOR RESTRAINTS.   COUNT   RMS    WEIGHT
REMARK   3   RIGID-BOND RESTRAINTS          (A**2):  NULL ;  NULL ;  NULL
REMARK   3   SPHERICITY; FREE ATOMS         (A**2):  NULL ;  NULL ;  NULL
REMARK   3   SPHERICITY; BONDED ATOMS       (A**2):  NULL ;  NULL ;  NULL
REMARK   3 
REMARK   3  NCS RESTRAINTS STATISTICS
REMARK   3   NUMBER OF DIFFERENT NCS GROUPS : NULL
REMARK   3 
REMARK   3  TWIN DETAILS
REMARK   3   NUMBER OF TWIN DOMAINS  : NULL
REMARK   3 
REMARK   3  TLS DETAILS
REMARK   3   NUMBER OF TLS GROUPS  : 14
REMARK   3 
REMARK   3   TLS GROUP : 1
REMARK   3    NUMBER OF COMPONENTS GROUP : 1
REMARK   3    COMPONENTS        C SSSEQI   TO  C SSSEQI
REMARK   3    RESIDUE RANGE :   A    42        A    51
REMARK   3    ORIGIN FOR THE GROUP (A):  31.3140   4.2300  -8.3340
REMARK   3    T TENSOR
REMARK   3      T11:   0.0736 T22:   0.0236
REMARK   3      T33:   0.0576 T12:  -0.0170
REMARK   3      T13:   0.0085 T23:  -0.0156
REMARK   3    L TENSOR
REMARK   3      L11:   6.3652 L22:   5.4210
REMARK   3      L33:   2.7490 L12:  -5.3064
REMARK   3      L13:  -2.3587 L23:   1.9466
REMARK   3    S TENSOR
REMARK   3      S11:   0.2145 S12:   0.0427 S13:   0.1906
REMARK   3      S21:  -0.2131 S22:  -0.1037 S23:  -0.1073
REMARK   3      S31:  -0.0169 S32:   0.0090 S33:  -0.1109
REMARK   3 
REMARK   3   TLS GROUP : 2
REMARK   3    NUMBER OF COMPONENTS GROUP : 1
REMARK   3    COMPONENTS        C SSSEQI   TO  C SSSEQI
REMARK   3    RESIDUE RANGE :   A    52        A    68
REMARK   3    ORIGIN FOR THE GROUP (A):  11.7220  11.8000  -2.2920
REMARK   3    T TENSOR
REMARK   3      T11:   0.1589 T22:   0.1181
REMARK   3      T33:   0.1116 T12:  -0.0228
REMARK   3      T13:  -0.0422 T23:  -0.0147
REMARK   3    L TENSOR
REMARK   3      L11:   4.7642 L22:   9.5497
REMARK   3      L33:   3.3218 L12:   1.2664
REMARK   3      L13:  -1.6339 L23:  -4.3886
REMARK   3    S TENSOR
REMARK   3      S11:  -0.0681 S12:   0.2987 S13:   0.4521
REMARK   3      S21:   0.2527 S22:   0.1409 S23:   0.1834
REMARK   3      S31:  -0.4922 S32:  -0.0808 S33:  -0.0729
REMARK   3 
REMARK   3   TLS GROUP : 3
REMARK   3    NUMBER OF COMPONENTS GROUP : 1
REMARK   3    COMPONENTS        C SSSEQI   TO  C SSSEQI
REMARK   3    RESIDUE RANGE :   A    69        A    96
REMARK   3    ORIGIN FOR THE GROUP (A):  24.3080  -5.8740   0.9150
REMARK   3    T TENSOR
REMARK   3      T11:   0.0830 T22:   0.0705
REMARK   3      T33:   0.0334 T12:  -0.0245
REMARK   3      T13:  -0.0246 T23:   0.0036
REMARK   3    L TENSOR
REMARK   3      L11:   6.6990 L22:   1.1418
REMARK   3      L33:   5.0883 L12:  -1.3453
REMARK   3      L13:  -4.8972 L23:   0.7636
REMARK   3    S TENSOR
REMARK   3      S11:  -0.0351 S12:  -0.5068 S13:  -0.0579
REMARK   3      S21:   0.0947 S22:   0.0039 S23:  -0.0085
REMARK   3      S31:   0.2008 S32:   0.2944 S33:   0.0313
REMARK   3 
REMARK   3   TLS GROUP : 4
REMARK   3    NUMBER OF COMPONENTS GROUP : 1
REMARK   3    COMPONENTS        C SSSEQI   TO  C SSSEQI
REMARK   3    RESIDUE RANGE :   A    97        A   121
REMARK   3    ORIGIN FOR THE GROUP (A):  22.0130   3.0900  -7.0530
REMARK   3    T TENSOR
REMARK   3      T11:   0.0422 T22:   0.0194
REMARK   3      T33:   0.0406 T12:   0.0015
REMARK   3      T13:  -0.0143 T23:  -0.0048
REMARK   3    L TENSOR
REMARK   3      L11:   4.4835 L22:   2.7219
REMARK   3      L33:   0.7917 L12:  -2.5683
REMARK   3      L13:  -1.3663 L23:   1.0466
REMARK   3    S TENSOR
REMARK   3      S11:   0.0587 S12:   0.0598 S13:   0.1860
REMARK   3      S21:  -0.0413 S22:  -0.0473 S23:  -0.0299
REMARK   3      S31:  -0.0131 S32:  -0.0703 S33:  -0.0114
REMARK   3 
REMARK   3   TLS GROUP : 5
REMARK   3    NUMBER OF COMPONENTS GROUP : 1
REMARK   3    COMPONENTS        C SSSEQI   TO  C SSSEQI
REMARK   3    RESIDUE RANGE :   A   122        A   139
REMARK   3    ORIGIN FOR THE GROUP (A):  16.7880  -3.7670  -9.0940
REMARK   3    T TENSOR
REMARK   3      T11:   0.0614 T22:   0.0524
REMARK   3      T33:   0.0396 T12:  -0.0191
REMARK   3      T13:  -0.0228 T23:   0.0023
REMARK   3    L TENSOR
REMARK   3      L11:   5.9052 L22:   9.1742
REMARK   3      L33:   1.8412 L12:  -5.7477
REMARK   3      L13:  -1.1559 L23:   1.8557
REMARK   3    S TENSOR
REMARK   3      S11:   0.1079 S12:   0.2201 S13:  -0.1515
REMARK   3      S21:  -0.2376 S22:  -0.1945 S23:   0.4097
REMARK   3      S31:  -0.0515 S32:  -0.2623 S33:   0.0866
REMARK   3 
REMARK   3   TLS GROUP : 6
REMARK   3    NUMBER OF COMPONENTS GROUP : 1
REMARK   3    COMPONENTS        C SSSEQI   TO  C SSSEQI
REMARK   3    RESIDUE RANGE :   A   140        A   168
REMARK   3    ORIGIN FOR THE GROUP (A):  12.4470  -9.0150  -2.7360
REMARK   3    T TENSOR
REMARK   3      T11:   0.1074 T22:   0.0728
REMARK   3      T33:   0.0448 T12:  -0.0594
REMARK   3      T13:  -0.0304 T23:   0.0088
REMARK   3    L TENSOR
REMARK   3      L11:  11.0756 L22:   7.3009
REMARK   3      L33:   3.0269 L12:  -5.8615
REMARK   3      L13:  -3.3469 L23:   2.9296
REMARK   3    S TENSOR
REMARK   3      S11:   0.0851 S12:  -0.0320 S13:  -0.2424
REMARK   3      S21:  -0.1460 S22:  -0.1427 S23:   0.4093
REMARK   3      S31:   0.0452 S32:  -0.2878 S33:   0.0577
REMARK   3 
REMARK   3   TLS GROUP : 7
REMARK   3    NUMBER OF COMPONENTS GROUP : 1
REMARK   3    COMPONENTS        C SSSEQI   TO  C SSSEQI
REMARK   3    RESIDUE RANGE :   B    42        B    51
REMARK   3    ORIGIN FOR THE GROUP (A):  30.3920  24.7090  16.3970
REMARK   3    T TENSOR
REMARK   3      T11:   0.0704 T22:   0.0351
REMARK   3      T33:   0.1257 T12:  -0.0117
REMARK   3      T13:  -0.0183 T23:   0.0141
REMARK   3    L TENSOR
REMARK   3      L11:   9.5095 L22:  12.6224
REMARK   3      L33:   5.0292 L12:  -9.2266
REMARK   3      L13:  -0.9000 L23:   0.1022
REMARK   3    S TENSOR
REMARK   3      S11:   0.2278 S12:   0.3976 S13:   0.2624
REMARK   3      S21:  -0.1452 S22:  -0.3825 S23:  -0.5892
REMARK   3      S31:  -0.0077 S32:   0.1752 S33:   0.1547
REMARK   3 
REMARK   3   TLS GROUP : 8
REMARK   3    NUMBER OF COMPONENTS GROUP : 1
REMARK   3    COMPONENTS        C SSSEQI   TO  C SSSEQI
REMARK   3    RESIDUE RANGE :   B    52        B    60
REMARK   3    ORIGIN FOR THE GROUP (A):  14.8000  37.4710  17.7770
REMARK   3    T TENSOR
REMARK   3      T11:   0.1032 T22:   0.0730
REMARK   3      T33:   0.0857 T12:  -0.0423
REMARK   3      T13:  -0.0146 T23:  -0.0117
REMARK   3    L TENSOR
REMARK   3      L11:  12.0733 L22:   7.5271
REMARK   3      L33:   0.0309 L12:   5.5047
REMARK   3      L13:   0.1271 L23:  -0.3082
REMARK   3    S TENSOR
REMARK   3      S11:   0.3225 S12:  -0.6559 S13:  -0.0794
REMARK   3      S21:   0.2632 S22:  -0.2810 S23:   0.3660
REMARK   3      S31:   0.0072 S32:  -0.0064 S33:  -0.0415
REMARK   3 
REMARK   3   TLS GROUP : 9
REMARK   3    NUMBER OF COMPONENTS GROUP : 1
REMARK   3    COMPONENTS        C SSSEQI   TO  C SSSEQI
REMARK   3    RESIDUE RANGE :   B    61        B    75
REMARK   3    ORIGIN FOR THE GROUP (A):   8.3980  23.0960  25.1140
REMARK   3    T TENSOR
REMARK   3      T11:   0.0660 T22:   0.0315
REMARK   3      T33:   0.0983 T12:  -0.0091
REMARK   3      T13:   0.0382 T23:   0.0032
REMARK   3    L TENSOR
REMARK   3      L11:   4.0820 L22:   8.4336
REMARK   3      L33:   4.0234 L12:  -4.6592
REMARK   3      L13:   2.1328 L23:  -3.6598
REMARK   3    S TENSOR
REMARK   3      S11:  -0.0442 S12:  -0.1457 S13:   0.1342
REMARK   3      S21:   0.2557 S22:   0.1639 S23:   0.3118
REMARK   3      S31:  -0.2552 S32:  -0.0562 S33:  -0.1197
REMARK   3 
REMARK   3   TLS GROUP : 10
REMARK   3    NUMBER OF COMPONENTS GROUP : 1
REMARK   3    COMPONENTS        C SSSEQI   TO  C SSSEQI
REMARK   3    RESIDUE RANGE :   B    76        B    83
REMARK   3    ORIGIN FOR THE GROUP (A):  17.0340   9.9160  25.9940
REMARK   3    T TENSOR
REMARK   3      T11:   0.0528 T22:   0.0395
REMARK   3      T33:   0.0198 T12:   0.0245
REMARK   3      T13:   0.0115 T23:   0.0121
REMARK   3    L TENSOR
REMARK   3      L11:   7.1161 L22:   9.2327
REMARK   3      L33:   5.7450 L12:  -0.7176
REMARK   3      L13:  -1.6173 L23:   0.9875
REMARK   3    S TENSOR
REMARK   3      S11:  -0.2540 S12:  -0.3466 S13:  -0.2893
REMARK   3      S21:   0.3183 S22:   0.1269 S23:   0.2170
REMARK   3      S31:   0.1866 S32:  -0.1931 S33:   0.1271
REMARK   3 
REMARK   3   TLS GROUP : 11
REMARK   3    NUMBER OF COMPONENTS GROUP : 1
REMARK   3    COMPONENTS        C SSSEQI   TO  C SSSEQI
REMARK   3    RESIDUE RANGE :   B    84        B    96
REMARK   3    ORIGIN FOR THE GROUP (A):  31.4540  13.3840  19.0590
REMARK   3    T TENSOR
REMARK   3      T11:   0.0986 T22:   0.1016
REMARK   3      T33:   0.0915 T12:   0.0156
REMARK   3      T13:  -0.0182 T23:   0.0002
REMARK   3    L TENSOR
REMARK   3      L11:   8.1053 L22:   3.2163
REMARK   3      L33:   0.0507 L12:  -1.8547
REMARK   3      L13:   0.5814 L23:  -0.0755
REMARK   3    S TENSOR
REMARK   3      S11:  -0.0242 S12:  -0.4285 S13:   0.0915
REMARK   3      S21:   0.0504 S22:   0.0324 S23:  -0.3427
REMARK   3      S31:   0.0183 S32:  -0.0120 S33:  -0.0081
REMARK   3 
REMARK   3   TLS GROUP : 12
REMARK   3    NUMBER OF COMPONENTS GROUP : 1
REMARK   3    COMPONENTS        C SSSEQI   TO  C SSSEQI
REMARK   3    RESIDUE RANGE :   B    97        B   116
REMARK   3    ORIGIN FOR THE GROUP (A):  23.0090  21.1930  16.6850
REMARK   3    T TENSOR
REMARK   3      T11:   0.0437 T22:   0.0223
REMARK   3      T33:   0.0758 T12:  -0.0288
REMARK   3      T13:  -0.0062 T23:   0.0057
REMARK   3    L TENSOR
REMARK   3      L11:   3.7047 L22:   4.6026
REMARK   3      L33:   2.8153 L12:  -2.8373
REMARK   3      L13:  -0.9313 L23:   1.5869
REMARK   3    S TENSOR
REMARK   3      S11:   0.0879 S12:  -0.0915 S13:   0.2134
REMARK   3      S21:  -0.0047 S22:   0.0889 S23:  -0.2502
REMARK   3      S31:  -0.2150 S32:   0.1904 S33:  -0.1767
REMARK   3 
REMARK   3   TLS GROUP : 13
REMARK   3    NUMBER OF COMPONENTS GROUP : 1
REMARK   3    COMPONENTS        C SSSEQI   TO  C SSSEQI
REMARK   3    RESIDUE RANGE :   B   117        B   144
REMARK   3    ORIGIN FOR THE GROUP (A):  16.2560  18.7370  13.4910
REMARK   3    T TENSOR
REMARK   3      T11:   0.0566 T22:   0.0389
REMARK   3      T33:   0.0688 T12:  -0.0195
REMARK   3      T13:   0.0068 T23:   0.0211
REMARK   3    L TENSOR
REMARK   3      L11:   1.9497 L22:   8.4748
REMARK   3      L33:   0.5122 L12:  -3.5214
REMARK   3      L13:  -0.4015 L23:   1.0738
REMARK   3    S TENSOR
REMARK   3      S11:   0.0606 S12:   0.0773 S13:  -0.0496
REMARK   3      S21:  -0.0503 S22:  -0.0321 S23:   0.3294
REMARK   3      S31:  -0.0158 S32:  -0.0367 S33:  -0.0285
REMARK   3 
REMARK   3   TLS GROUP : 14
REMARK   3    NUMBER OF COMPONENTS GROUP : 1
REMARK   3    COMPONENTS        C SSSEQI   TO  C SSSEQI
REMARK   3    RESIDUE RANGE :   B   145        B   168
REMARK   3    ORIGIN FOR THE GROUP (A):   8.1410  14.0100  18.6000
REMARK   3    T TENSOR
REMARK   3      T11:   0.0815 T22:   0.0550
REMARK   3      T33:   0.0659 T12:  -0.0137
REMARK   3      T13:   0.0065 T23:   0.0280
REMARK   3    L TENSOR
REMARK   3      L11:  14.3489 L22:   9.4801
REMARK   3      L33:   2.5340 L12:  -8.9436
REMARK   3      L13:  -0.1027 L23:   1.0162
REMARK   3    S TENSOR
REMARK   3      S11:   0.0985 S12:   0.0854 S13:   0.0733
REMARK   3      S21:  -0.1418 S22:  -0.0370 S23:   0.3671
REMARK   3      S31:  -0.1637 S32:  -0.2675 S33:  -0.0615
REMARK   3 
REMARK   3  BULK SOLVENT MODELLING.
REMARK   3   METHOD USED : MASK
REMARK   3   PARAMETERS FOR MASK CALCULATION
REMARK   3   VDW PROBE RADIUS   : 1.00 
REMARK   3   ION PROBE RADIUS   : 0.70 
REMARK   3   SHRINKAGE RADIUS   : 0.70 
REMARK   3 
REMARK   3  OTHER REFINEMENT REMARKS: 
REMARK   3  HYDROGENS HAVE BEEN USED IF PRESENT IN THE INPUT
REMARK   3  U VALUES : RESIDUAL ONLY
SEQRES   1 A  127  SER MET ASN PRO PRO PRO PRO GLU THR SER ASN PRO ASN          
SEQRES   2 A  127  LYS PRO LYS ARG GLN THR ASN GLN LEU GLN TYR LEU LEU          
SEQRES   3 A  127  ARG VAL VAL LEU LYS THR LEU TRP LYS HIS GLN PHE ALA          
SEQRES   4 A  127  TRP PRO PHE GLN GLN PRO VAL ASP ALA VAL LYS LEU ASN          
SEQRES   5 A  127  LEU PRO ASP TYR TYR LYS ILE ILE LYS THR PRO MET ASP          
SEQRES   6 A  127  MET GLY THR ILE LYS LYS ARG LEU GLU ASN ASN TYR TYR          
SEQRES   7 A  127  TRP ASN ALA GLN GLU CYS ILE GLN ASP PHE ASN THR MET          
SEQRES   8 A  127  PHE THR ASN CYS TYR ILE TYR ASN LYS PRO GLY ASP ASP          
SEQRES   9 A  127  ILE VAL LEU MET ALA GLU ALA LEU GLU LYS LEU PHE LEU          
SEQRES  10 A  127  GLN LYS ILE ASN GLU LEU PRO THR GLU GLU                      
SEQRES   1 B  127  SER MET ASN PRO PRO PRO PRO GLU THR SER ASN PRO ASN          
SEQRES   2 B  127  LYS PRO LYS ARG GLN THR ASN GLN LEU GLN TYR LEU LEU          
SEQRES   3 B  127  ARG VAL VAL LEU LYS THR LEU TRP LYS HIS GLN PHE ALA          
SEQRES   4 B  127  TRP PRO PHE GLN GLN PRO VAL ASP ALA VAL LYS LEU ASN          
SEQRES   5 B  127  LEU PRO ASP TYR TYR LYS ILE ILE LYS THR PRO MET ASP          
SEQRES   6 B  127  MET GLY THR ILE LYS LYS ARG LEU GLU ASN ASN TYR TYR          
SEQRES   7 B  127  TRP ASN ALA GLN GLU CYS ILE GLN ASP PHE ASN THR MET          
SEQRES   8 B  127  PHE THR ASN CYS TYR ILE TYR ASN LYS PRO GLY ASP ASP          
SEQRES   9 B  127  ILE VAL LEU MET ALA GLU ALA LEU GLU LYS LEU PHE LEU          
SEQRES  10 B  127  GLN LYS ILE ASN GLU LEU PRO THR GLU GLU                      
HET    LIG  B 202      27
HET    P6G  B 204      19
HETNAM     LIG 3-PYRIDIN-4-YL-2,4-DIHYDRO-INDENO[1,2-.C.]PYRAZOLE
HETNAM     P6G HEXAETHYLENE GLYCOL
FORMUL   3  LIG    C15 H11 N3
FORMUL   4  P6G    C12 H26 O7
FORMUL   5  HOH   *192(H2 O)
CRYST1   41.989   79.035   84.194  90.00  90.00  90.00 P 21 21 21    0
ATOM      1  N   SER A  42      41.495  -5.339 -11.809  1.00 12.30           N  
ATOM      2  CA  SER A  42      40.198  -4.662 -11.929  1.00 34.11           C  
ATOM      3  CB  SER A  42      39.162  -5.539 -12.518  1.00 24.71           C  
ATOM      4  OG  SER A  42      38.701  -4.721 -13.569  1.00 22.92           O  
ATOM      5  C   SER A  42      39.508  -3.967 -10.754  1.00 17.80           C  
ATOM      6  O   SER A  42      39.166  -4.520  -9.705  1.00 13.69           O  
ATOM      7  N   MET A  43      39.257  -2.704 -11.055  1.00 14.94           N  
ATOM      8  CA  MET A  43      39.071  -1.667 -10.076  1.00 18.36           C  
ATOM      9  CB  MET A  43      39.679  -0.357 -10.631  1.00 17.75           C  
ATOM     10  CG  MET A  43      41.191  -0.411 -10.771  1.00 28.40           C  
ATOM     11  SD  MET A  43      41.805   0.946 -11.798  1.00 28.27           S  
ATOM     12  CE  MET A  43      41.199   2.334 -10.895  1.00 25.68           C  
ATOM     13  C   MET A  43      37.573  -1.526  -9.880  1.00 14.42           C  
ATOM     14  O   MET A  43      36.774  -1.902 -10.749  1.00 13.05           O  
ATOM     15  N   ASN A  44      37.227  -0.954  -8.732  1.00 12.70           N  
ATOM     16  CA  ASN A  44      35.871  -0.517  -8.496  1.00 16.42           C  
ATOM     17  CB  ASN A  44      35.635  -0.303  -7.029  1.00 17.27           C  
ATOM     18  CG  ASN A  44      35.667  -1.609  -6.268  1.00 15.46           C  
ATOM     19  OD1 ASN A  44      35.103  -2.637  -6.673  1.00 16.79           O  
ATOM     20  ND2 ASN A  44      36.281  -1.594  -5.143  1.00 14.11           N  
ATOM     21  C   ASN A  44      35.605   0.762  -9.274  1.00 15.13           C  
ATOM     22  O   ASN A  44      36.488   1.609  -9.439  1.00 12.59           O  
ATOM     23  N   PRO A  45      34.379   0.931  -9.789  1.00 13.98           N  
ATOM     24  CA  PRO A  45      34.001   2.205 -10.375  1.00 13.79           C  
ATOM     25  CB  PRO A  45      32.731   1.864 -11.156  1.00 14.52           C  
ATOM     26  CG  PRO A  45      32.089   0.774 -10.324  1.00 17.37           C  
ATOM     27  CD  PRO A  45      33.281  -0.048  -9.778  1.00 15.37           C  
ATOM     28  C   PRO A  45      33.698   3.203  -9.276  1.00 11.77           C  
ATOM     29  O   PRO A  45      33.451   2.790  -8.146  1.00 14.88           O  
ATOM     30  N   PRO A  46      33.571   4.500  -9.599  1.00 11.96           N  
ATOM     31  CA  PRO A  46      32.868   5.387  -8.696  1.00 15.47           C  
ATOM     32  CB  PRO A  46      32.819   6.722  -9.454  1.00 12.78           C  
ATOM     33  CG  PRO A  46      33.043   6.366 -10.871  1.00 15.84           C  
ATOM     34  CD  PRO A  46      33.897   5.114 -10.890  1.00 13.20           C  
ATOM     35  C   PRO A  46      31.475   4.840  -8.398  1.00 17.00           C  
ATOM     36  O   PRO A  46      30.844   4.195  -9.248  1.00 18.39           O  
ATOM     37  N   PRO A  47      30.941   5.104  -7.197  1.00 21.92           N  
ATOM     38  CA  PRO A  47      29.611   4.629  -6.849  1.00 23.24           C  
ATOM     39  CB  PRO A  47      29.529   4.939  -5.358  1.00 32.40           C  
ATOM     40  CG  PRO A  47      30.346   6.148  -5.194  1.00 27.19           C  
ATOM     41  CD  PRO A  47      31.519   5.996  -6.177  1.00 25.67           C  
ATOM     42  C   PRO A  47      28.554   5.360  -7.669  1.00 24.36           C  
ATOM     43  O   PRO A  47      28.864   6.377  -8.297  1.00 15.40           O  
ATOM     44  N   PRO A  48      27.307   4.863  -7.761  1.00 16.62           N  
ATOM     45  CA  PRO A  48      26.271   5.616  -8.455  1.00 20.06           C  
ATOM     46  CB  PRO A  48      25.022   4.726  -8.318  1.00 18.67           C  
ATOM     47  CG  PRO A  48      25.535   3.370  -7.947  1.00 15.60           C  
ATOM     48  CD  PRO A  48      26.817   3.592  -7.198  1.00 15.41           C  
ATOM     49  C   PRO A  48      26.062   6.977  -7.820  1.00 16.26           C  
ATOM     50  O   PRO A  48      26.265   7.127  -6.613  1.00 13.48           O  
ATOM     51  N   GLU A  49      25.660   7.949  -8.641  1.00 14.39           N  
ATOM     52  CA  GLU A  49      25.306   9.275  -8.155  1.00 18.39           C  
ATOM     53  CB  GLU A  49      24.856  10.139  -9.334  1.00 19.13           C  
ATOM     54  CG  GLU A  49      24.470  11.565  -8.949  1.00 29.97           C  
ATOM     55  CD  GLU A  49      23.990  12.446 -10.105  1.00 49.32           C  
ATOM     56  OE1 GLU A  49      23.082  12.022 -10.859  1.00 26.33           O  
ATOM     57  OE2 GLU A  49      24.523  13.568 -10.258  1.00 37.57           O  
ATOM     58  C   GLU A  49      24.197   9.161  -7.112  1.00 14.76           C  
ATOM     59  O   GLU A  49      23.238   8.427  -7.322  1.00 12.83           O  
ATOM     60  N   THR A  50      24.340   9.894  -5.996  1.00 12.41           N  
ATOM     61  CA  THR A  50      23.353   9.887  -4.936  1.00 13.06           C  
ATOM     62  CB  THR A  50      23.937   9.236  -3.709  1.00 20.34           C  
ATOM     63  OG1 THR A  50      25.116   9.933  -3.308  1.00 21.24           O  
ATOM     64  CG2 THR A  50      24.273   7.780  -3.954  1.00 16.25           C  
ATOM     65  C   THR A  50      22.811  11.268  -4.590  1.00 14.27           C  
ATOM     66  O   THR A  50      21.832  11.371  -3.871  1.00 14.23           O  
ATOM     67  N   SER A  51      23.471  12.334  -5.058  1.00 14.45           N  
ATOM     68  CA  SER A  51      22.921  13.662  -4.885  1.00 17.94           C  
ATOM     69  CB  SER A  51      23.317  14.280  -3.550  1.00 24.42           C  
ATOM     70  OG  SER A  51      24.632  14.781  -3.602  1.00 36.12           O  
ATOM     71  C   SER A  51      23.315  14.552  -6.056  1.00 13.25           C  
ATOM     72  O   SER A  51      24.328  14.357  -6.722  1.00 19.58           O  
ATOM     73  N   ASN A  52      22.440  15.505  -6.338  1.00 10.44           N  
ATOM     74  CA  ASN A  52      22.644  16.411  -7.452  1.00 14.12           C  
ATOM     75  CB  ASN A  52      22.164  15.777  -8.739  1.00 14.25           C  
ATOM     76  CG  ASN A  52      22.348  16.629  -9.950  1.00 18.03           C  
ATOM     77  OD1 ASN A  52      22.563  17.833  -9.883  1.00 11.92           O  
ATOM     78  ND2 ASN A  52      22.245  15.996 -11.105  1.00 21.75           N  
ATOM     79  C   ASN A  52      21.897  17.694  -7.116  1.00 16.37           C  
ATOM     80  O   ASN A  52      20.665  17.701  -7.146  1.00  9.37           O  
ATOM     81  N   PRO A  53      22.628  18.771  -6.730  1.00 21.39           N  
ATOM     82  CA  PRO A  53      22.014  20.049  -6.373  1.00 24.85           C  
ATOM     83  CB  PRO A  53      23.221  20.967  -6.170  1.00 21.80           C  
ATOM     84  CG  PRO A  53      24.343  20.063  -5.846  1.00 24.96           C  
ATOM     85  CD  PRO A  53      24.091  18.782  -6.564  1.00 24.70           C  
ATOM     86  C   PRO A  53      21.065  20.640  -7.415  1.00 18.09           C  
ATOM     87  O   PRO A  53      20.116  21.330  -7.054  1.00 24.94           O  
ATOM     88  N   ASN A  54      21.333  20.383  -8.699  1.00 18.03           N  
ATOM     89  CA  ASN A  54      20.537  20.933  -9.786  1.00 23.05           C  
ATOM     90  CB  ASN A  54      21.352  20.922 -11.076  1.00 27.01           C  
ATOM     91  CG  ASN A  54      22.305  22.047 -11.203  1.00 36.56           C  
ATOM     92  OD1 ASN A  54      22.389  22.932 -10.345  1.00 38.94           O  
ATOM     93  ND2 ASN A  54      23.039  22.029 -12.295  1.00 59.13           N  
ATOM     94  C   ASN A  54      19.231  20.188 -10.061  1.00 18.64           C  
ATOM     95  O   ASN A  54      18.362  20.700 -10.764  1.00 16.03           O  
ATOM     96  N   LYS A  55      19.119  18.975  -9.518  1.00 13.95           N  
ATOM     97  CA  LYS A  55      17.987  18.113  -9.787  1.00 16.78           C  
ATOM     98  CB  LYS A  55      18.393  16.655  -9.551  1.00 18.76           C  
ATOM     99  CG  LYS A  55      17.798  15.625 -10.497  1.00 24.04           C  
ATOM    100  CD  LYS A  55      18.066  14.206  -9.966  1.00 22.11           C  
ATOM    101  CE  LYS A  55      17.787  13.121 -10.951  1.00 19.87           C  
ATOM    102  NZ  LYS A  55      17.652  11.836 -10.280  1.00 22.10           N  
ATOM    103  C   LYS A  55      16.840  18.502  -8.855  1.00 20.33           C  
ATOM    104  O   LYS A  55      17.029  18.581  -7.639  1.00 14.62           O  
ATOM    105  N   PRO A  56      15.604  18.692  -9.378  1.00 20.12           N  
ATOM    106  CA  PRO A  56      14.482  19.114  -8.545  1.00 14.83           C  
ATOM    107  CB  PRO A  56      13.343  19.313  -9.555  1.00 15.06           C  
ATOM    108  CG  PRO A  56      13.695  18.415 -10.699  1.00 19.45           C  
ATOM    109  CD  PRO A  56      15.206  18.434 -10.774  1.00 20.71           C  
ATOM    110  C   PRO A  56      14.117  18.079  -7.490  1.00 11.89           C  
ATOM    111  O   PRO A  56      14.294  16.882  -7.708  1.00 12.71           O  
ATOM    112  N   LYS A  57      13.616  18.553  -6.345  1.00 10.80           N  
ATOM    113  CA  LYS A  57      13.321  17.673  -5.221  1.00 16.10           C  
ATOM    114  CB  LYS A  57      14.211  18.049  -3.996  1.00 17.06           C  
ATOM    115  CG  LYS A  57      15.695  17.987  -4.316  1.00 20.44           C  
ATOM    116  CD  LYS A  57      16.593  18.530  -3.240  1.00 24.98           C  
ATOM    117  CE  LYS A  57      18.032  18.120  -3.498  1.00 23.79           C  
ATOM    118  NZ  LYS A  57      18.916  18.608  -2.420  1.00 37.72           N  
ATOM    119  C   LYS A  57      11.851  17.761  -4.826  1.00 12.53           C  
ATOM    120  O   LYS A  57      11.290  18.855  -4.788  1.00 12.75           O  
ATOM    121  N   ARG A  58      11.261  16.607  -4.501  1.00 13.72           N  
ATOM    122  CA  ARG A  58       9.973  16.564  -3.833  1.00 17.21           C  
ATOM    123  CB  ARG A  58       8.806  16.613  -4.825  1.00 13.91           C  
ATOM    124  CG  ARG A  58       8.813  15.458  -5.832  1.00 11.16           C  
ATOM    125  CD  ARG A  58       7.595  15.515  -6.675  1.00 11.12           C  
ATOM    126  NE  ARG A  58       7.449  14.332  -7.512  1.00  8.56           N  
ATOM    127  CZ  ARG A  58       6.398  14.092  -8.265  1.00  9.42           C  
ATOM    128  NH1 ARG A  58       5.535  15.046  -8.555  1.00  9.59           N  
ATOM    129  NH2 ARG A  58       6.237  12.882  -8.792  1.00 11.10           N  
ATOM    130  C   ARG A  58       9.866  15.331  -2.943  1.00 13.03           C  
ATOM    131  O   ARG A  58      10.497  14.305  -3.179  1.00 16.02           O  
ATOM    132  N   GLN A  59       9.073  15.479  -1.886  1.00 19.34           N  
ATOM    133  CA  GLN A  59       8.762  14.385  -0.988  1.00 25.19           C  
ATOM    134  CB  GLN A  59       8.887  14.830   0.469  1.00 27.03           C  
ATOM    135  CG  GLN A  59      10.312  15.175   0.882  1.00 44.15           C  
ATOM    136  CD  GLN A  59      10.516  16.656   1.142  1.00 61.00           C  
ATOM    137  OE1 GLN A  59      10.023  17.196   2.138  1.00 70.40           O  
ATOM    138  NE2 GLN A  59      11.248  17.353   0.280  1.00 62.91           N  
ATOM    139  C   GLN A  59       7.346  13.926  -1.315  1.00 17.81           C  
ATOM    140  O   GLN A  59       6.435  14.736  -1.447  1.00 19.03           O  
ATOM    141  N   THR A  60       7.180  12.620  -1.511  1.00 16.98           N  
ATOM    142  CA  THR A  60       5.850  12.051  -1.670  1.00 18.03           C  
ATOM    143  CB  THR A  60       5.653  11.415  -3.051  1.00 17.94           C  
ATOM    144  OG1 THR A  60       6.403  10.199  -3.119  1.00 18.24           O  
ATOM    145  CG2 THR A  60       6.063  12.345  -4.191  1.00 20.48           C  
ATOM    146  C   THR A  60       5.657  11.032  -0.561  1.00 18.92           C  
ATOM    147  O   THR A  60       6.644  10.544  -0.010  1.00 11.25           O  
ATOM    148  N   ASN A  61       4.387  10.719  -0.269  1.00 12.20           N  
ATOM    149  CA  ASN A  61       4.032   9.649   0.641  1.00 13.94           C  
ATOM    150  CB  ASN A  61       2.524   9.392   0.596  1.00 19.26           C  
ATOM    151  CG  ASN A  61       1.705  10.456   1.227  1.00 34.97           C  
ATOM    152  OD1 ASN A  61       2.184  11.307   1.975  1.00 39.30           O  
ATOM    153  ND2 ASN A  61       0.418  10.426   0.944  1.00 49.96           N  
ATOM    154  C   ASN A  61       4.725   8.338   0.297  1.00 10.37           C  
ATOM    155  O   ASN A  61       5.151   7.596   1.184  1.00 11.75           O  
ATOM    156  N   GLN A  62       4.795   8.050  -1.009  1.00 10.49           N  
ATOM    157  CA  GLN A  62       5.378   6.800  -1.466  1.00 13.58           C  
ATOM    158  CB  GLN A  62       5.043   6.584  -2.922  1.00 16.85           C  
ATOM    159  CG  GLN A  62       3.572   6.228  -3.111  1.00 19.94           C  
ATOM    160  CD  GLN A  62       3.256   5.907  -4.538  1.00 24.83           C  
ATOM    161  OE1 GLN A  62       3.979   6.300  -5.461  1.00 26.31           O  
ATOM    162  NE2 GLN A  62       2.160   5.193  -4.749  1.00 22.91           N  
ATOM    163  C   GLN A  62       6.891   6.738  -1.249  1.00 17.67           C  
ATOM    164  O   GLN A  62       7.416   5.689  -0.874  1.00 14.27           O  
ATOM    165  N   LEU A  63       7.591   7.843  -1.542  1.00 11.93           N  
ATOM    166  CA  LEU A  63       9.020   7.932  -1.278  1.00 15.42           C  
ATOM    167  CB  LEU A  63       9.599   9.207  -1.879  1.00 15.25           C  
ATOM    168  CG  LEU A  63       9.757   9.190  -3.395  1.00 15.70           C  
ATOM    169  CD1 LEU A  63      10.053  10.604  -3.907  1.00 20.08           C  
ATOM    170  CD2 LEU A  63      10.850   8.199  -3.837  1.00 12.14           C  
ATOM    171  C   LEU A  63       9.323   7.839   0.217  1.00 14.71           C  
ATOM    172  O   LEU A  63      10.267   7.151   0.626  1.00 12.50           O  
ATOM    173  N   GLN A  64       8.480   8.480   1.044  1.00 12.15           N  
ATOM    174  CA  GLN A  64       8.626   8.359   2.480  1.00 13.12           C  
ATOM    175  CB  GLN A  64       7.639   9.310   3.189  1.00 15.50           C  
ATOM    176  CG  GLN A  64       7.464   9.058   4.657  1.00 21.64           C  
ATOM    177  CD  GLN A  64       6.564  10.109   5.305  1.00 31.23           C  
ATOM    178  OE1 GLN A  64       5.363  10.200   5.042  1.00 41.03           O  
ATOM    179  NE2 GLN A  64       7.114  10.915   6.175  1.00 32.70           N  
ATOM    180  C   GLN A  64       8.468   6.905   2.938  1.00 14.33           C  
ATOM    181  O   GLN A  64       9.244   6.419   3.762  1.00 11.27           O  
ATOM    182  N   TYR A  65       7.467   6.198   2.394  1.00 14.43           N  
ATOM    183  CA  TYR A  65       7.273   4.796   2.732  1.00 12.68           C  
ATOM    184  CB  TYR A  65       5.960   4.308   2.092  1.00 14.70           C  
ATOM    185  CG  TYR A  65       5.602   2.848   2.321  1.00 12.14           C  
ATOM    186  CD1 TYR A  65       4.885   2.447   3.439  1.00 19.35           C  
ATOM    187  CD2 TYR A  65       5.956   1.880   1.399  1.00 19.51           C  
ATOM    188  CE1 TYR A  65       4.548   1.107   3.640  1.00 16.24           C  
ATOM    189  CE2 TYR A  65       5.620   0.543   1.584  1.00 16.14           C  
ATOM    190  CZ  TYR A  65       4.942   0.157   2.714  1.00 15.97           C  
ATOM    191  OH  TYR A  65       4.628  -1.178   2.836  1.00 21.04           O  
ATOM    192  C   TYR A  65       8.467   3.943   2.281  1.00 14.96           C  
ATOM    193  O   TYR A  65       8.904   3.052   2.999  1.00 12.59           O  
ATOM    194  N   LEU A  66       9.001   4.208   1.087  1.00 13.08           N  
ATOM    195  CA  LEU A  66      10.179   3.504   0.612  1.00 14.34           C  
ATOM    196  CB  LEU A  66      10.508   3.992  -0.801  1.00 15.68           C  
ATOM    197  CG  LEU A  66       9.619   3.378  -1.886  1.00 15.21           C  
ATOM    198  CD1 LEU A  66       9.698   4.155  -3.170  1.00 21.59           C  
ATOM    199  CD2 LEU A  66      10.027   1.938  -2.154  1.00 19.95           C  
ATOM    200  C   LEU A  66      11.394   3.614   1.537  1.00 13.66           C  
ATOM    201  O   LEU A  66      12.123   2.636   1.728  1.00 14.32           O  
ATOM    202  N   LEU A  67      11.598   4.787   2.149  1.00 11.38           N  
ATOM    203  CA  LEU A  67      12.684   4.947   3.105  1.00 10.77           C  
ATOM    204  CB  LEU A  67      13.043   6.428   3.238  1.00 12.84           C  
ATOM    205  CG  LEU A  67      14.190   6.732   4.237  1.00 13.92           C  
ATOM    206  CD1 LEU A  67      15.450   5.956   3.900  1.00 11.52           C  
ATOM    207  CD2 LEU A  67      14.495   8.190   4.278  1.00 13.06           C  
ATOM    208  C   LEU A  67      12.345   4.355   4.473  1.00 10.48           C  
ATOM    209  O   LEU A  67      13.071   3.507   4.995  1.00 10.50           O  
ATOM    210  N   ARG A  68      11.202   4.769   5.031  1.00 10.00           N  
ATOM    211  CA  ARG A  68      10.867   4.460   6.416  1.00 10.81           C  
ATOM    212  CB  ARG A  68       9.766   5.391   6.947  1.00 12.42           C  
ATOM    213  CG  ARG A  68      10.153   6.842   7.014  1.00 22.02           C  
ATOM    214  CD  ARG A  68      11.250   7.103   8.011  1.00 26.37           C  
ATOM    215  NE  ARG A  68      11.391   8.533   8.260  1.00 26.35           N  
ATOM    216  CZ  ARG A  68      11.307   9.119   9.449  1.00 16.11           C  
ATOM    217  NH1 ARG A  68      11.054   8.428  10.545  1.00 15.62           N  
ATOM    218  NH2 ARG A  68      11.491  10.432   9.537  1.00 13.73           N  
ATOM    219  C   ARG A  68      10.378   3.036   6.641  1.00 11.13           C  
ATOM    220  O   ARG A  68      10.436   2.539   7.761  1.00  9.22           O  
ATOM    221  N   VAL A  69       9.851   2.404   5.592  1.00  9.96           N  
ATOM    222  CA  VAL A  69       9.311   1.060   5.721  1.00 12.07           C  
ATOM    223  CB  VAL A  69       7.795   0.975   5.360  1.00 14.71           C  
ATOM    224  CG1 VAL A  69       7.303  -0.478   5.339  1.00 15.34           C  
ATOM    225  CG2 VAL A  69       6.941   1.831   6.320  1.00 15.49           C  
ATOM    226  C   VAL A  69      10.146   0.079   4.898  1.00 13.57           C  
ATOM    227  O   VAL A  69      10.671  -0.882   5.448  1.00 12.57           O  
ATOM    228  N   VAL A  70      10.268   0.308   3.591  1.00 12.62           N  
ATOM    229  CA  VAL A  70      10.829  -0.708   2.709  1.00 14.66           C  
ATOM    230  CB  VAL A  70      10.496  -0.448   1.235  1.00 12.14           C  
ATOM    231  CG1 VAL A  70      11.108  -1.534   0.341  1.00 16.11           C  
ATOM    232  CG2 VAL A  70       9.005  -0.344   1.013  1.00 14.62           C  
ATOM    233  C   VAL A  70      12.334  -0.852   2.935  1.00 18.31           C  
ATOM    234  O   VAL A  70      12.821  -1.935   3.231  1.00 13.73           O  
ATOM    235  N   LEU A  71      13.073   0.259   2.825  1.00 15.82           N  
ATOM    236  CA  LEU A  71      14.515   0.236   3.005  1.00 19.01           C  
ATOM    237  CB  LEU A  71      15.069   1.625   2.668  1.00 16.66           C  
ATOM    238  CG  LEU A  71      16.566   1.896   2.730  1.00 17.67           C  
ATOM    239  CD1 LEU A  71      17.104   1.785   4.141  1.00 21.41           C  
ATOM    240  CD2 LEU A  71      17.348   0.997   1.782  1.00 18.81           C  
ATOM    241  C   LEU A  71      14.869  -0.260   4.411  1.00 16.92           C  
ATOM    242  O   LEU A  71      15.725  -1.141   4.576  1.00 14.17           O  
ATOM    243  N   LYS A  72      14.140   0.253   5.408  1.00 14.39           N  
ATOM    244  CA  LYS A  72      14.366  -0.129   6.786  1.00 15.11           C  
ATOM    245  CB  LYS A  72      13.399   0.620   7.713  1.00 20.86           C  
ATOM    246  CG  LYS A  72      13.420   0.181   9.153  1.00 21.45           C  
ATOM    247  CD  LYS A  72      12.477   1.027  10.009  1.00 18.87           C  
ATOM    248  CE  LYS A  72      12.442   0.535  11.394  1.00 22.93           C  
ATOM    249  NZ  LYS A  72      11.603   1.405  12.251  1.00 27.30           N  
ATOM    250  C   LYS A  72      14.223  -1.634   6.993  1.00 16.40           C  
ATOM    251  O   LYS A  72      15.064  -2.246   7.654  1.00 15.27           O  
ATOM    252  N   THR A  73      13.117  -2.210   6.506  1.00 16.19           N  
ATOM    253  CA  THR A  73      12.847  -3.623   6.734  1.00 13.12           C  
ATOM    254  CB  THR A  73      11.450  -3.996   6.246  1.00 17.67           C  
ATOM    255  OG1 THR A  73      10.524  -3.129   6.876  1.00 21.33           O  
ATOM    256  CG2 THR A  73      11.119  -5.436   6.541  1.00 20.55           C  
ATOM    257  C   THR A  73      13.891  -4.485   6.031  1.00 13.06           C  
ATOM    258  O   THR A  73      14.350  -5.471   6.593  1.00 14.65           O  
ATOM    259  N   LEU A  74      14.216  -4.149   4.777  1.00 12.75           N  
ATOM    260  CA  LEU A  74      15.201  -4.914   4.025  1.00 14.21           C  
ATOM    261  CB  LEU A  74      15.192  -4.447   2.572  1.00 16.85           C  
ATOM    262  CG  LEU A  74      14.244  -5.249   1.624  1.00 20.96           C  
ATOM    263  CD1 LEU A  74      12.839  -5.184   2.047  1.00 31.08           C  
ATOM    264  CD2 LEU A  74      14.400  -4.754   0.183  1.00 28.72           C  
ATOM    265  C   LEU A  74      16.607  -4.831   4.617  1.00 17.86           C  
ATOM    266  O   LEU A  74      17.311  -5.845   4.660  1.00 14.52           O  
ATOM    267  N   TRP A  75      16.989  -3.634   5.096  1.00 14.06           N  
ATOM    268  CA  TRP A  75      18.280  -3.435   5.734  1.00 13.59           C  
ATOM    269  CB  TRP A  75      18.435  -1.985   6.168  1.00 15.40           C  
ATOM    270  CG  TRP A  75      19.844  -1.637   6.505  1.00 14.41           C  
ATOM    271  CD1 TRP A  75      20.503  -1.853   7.683  1.00 14.88           C  
ATOM    272  NE1 TRP A  75      21.795  -1.416   7.581  1.00 14.42           N  
ATOM    273  CE2 TRP A  75      21.993  -0.916   6.327  1.00 10.18           C  
ATOM    274  CZ2 TRP A  75      23.131  -0.357   5.750  1.00 14.61           C  
ATOM    275  CH2 TRP A  75      23.029   0.085   4.483  1.00 13.81           C  
ATOM    276  CZ3 TRP A  75      21.842  -0.017   3.764  1.00 13.49           C  
ATOM    277  CE3 TRP A  75      20.712  -0.577   4.314  1.00 15.05           C  
ATOM    278  CD2 TRP A  75      20.779  -1.039   5.630  1.00 16.34           C  
ATOM    279  C   TRP A  75      18.500  -4.360   6.935  1.00 12.00           C  
ATOM    280  O   TRP A  75      19.602  -4.858   7.165  1.00 13.32           O  
ATOM    281  N   LYS A  76      17.440  -4.591   7.702  1.00 12.87           N  
ATOM    282  CA  LYS A  76      17.536  -5.388   8.912  1.00 17.71           C  
ATOM    283  CB  LYS A  76      16.458  -4.932   9.913  1.00 19.60           C  
ATOM    284  CG  LYS A  76      16.647  -3.484  10.377  1.00 25.96           C  
ATOM    285  CD  LYS A  76      15.814  -3.089  11.599  1.00 40.12           C  
ATOM    286  CE  LYS A  76      14.341  -3.069  11.349  1.00 45.31           C  
ATOM    287  NZ  LYS A  76      13.595  -2.877  12.620  1.00 58.97           N  
ATOM    288  C   LYS A  76      17.420  -6.890   8.675  1.00 17.19           C  
ATOM    289  O   LYS A  76      17.541  -7.664   9.613  1.00 13.79           O  
ATOM    290  N   HIS A  77      17.174  -7.315   7.434  1.00 15.00           N  
ATOM    291  CA  HIS A  77      17.033  -8.733   7.160  1.00 18.71           C  
ATOM    292  CB  HIS A  77      16.480  -8.950   5.758  1.00 16.83           C  
ATOM    293  CG  HIS A  77      16.033 -10.359   5.493  1.00 18.33           C  
ATOM    294  ND1 HIS A  77      16.931 -11.331   5.093  1.00 15.93           N  
ATOM    295  CE1 HIS A  77      16.208 -12.436   4.920  1.00 18.44           C  
ATOM    296  NE2 HIS A  77      14.938 -12.235   5.224  1.00 19.55           N  
ATOM    297  CD2 HIS A  77      14.809 -10.920   5.595  1.00 23.64           C  
ATOM    298  C   HIS A  77      18.380  -9.426   7.365  1.00 15.30           C  
ATOM    299  O   HIS A  77      19.431  -8.844   7.093  1.00 16.37           O  
ATOM    300  N   GLN A  78      18.338 -10.679   7.825  1.00 17.33           N  
ATOM    301  CA  GLN A  78      19.556 -11.447   8.082  1.00 17.81           C  
ATOM    302  CB  GLN A  78      19.218 -12.811   8.712  1.00 20.12           C  
ATOM    303  CG  GLN A  78      18.430 -13.716   7.784  1.00 34.24           C  
ATOM    304  CD  GLN A  78      17.766 -14.896   8.469  1.00 43.18           C  
ATOM    305  OE1 GLN A  78      18.410 -15.761   9.061  1.00 38.93           O  
ATOM    306  NE2 GLN A  78      16.449 -14.961   8.382  1.00 49.10           N  
ATOM    307  C   GLN A  78      20.435 -11.639   6.843  1.00 13.38           C  
ATOM    308  O   GLN A  78      21.642 -11.839   6.961  1.00 13.12           O  
ATOM    309  N   PHE A  79      19.834 -11.535   5.652  1.00 11.56           N  
ATOM    310  CA  PHE A  79      20.562 -11.713   4.408  1.00 16.18           C  
ATOM    311  CB  PHE A  79      19.708 -12.555   3.445  1.00 15.79           C  
ATOM    312  CG  PHE A  79      19.461 -13.998   3.828  1.00 17.50           C  
ATOM    313  CD1 PHE A  79      20.274 -14.645   4.742  1.00 20.05           C  
ATOM    314  CD2 PHE A  79      18.423 -14.718   3.251  1.00 20.87           C  
ATOM    315  CE1 PHE A  79      20.026 -15.979   5.095  1.00 20.54           C  
ATOM    316  CE2 PHE A  79      18.187 -16.050   3.606  1.00 18.35           C  
ATOM    317  CZ  PHE A  79      18.983 -16.665   4.526  1.00 19.48           C  
ATOM    318  C   PHE A  79      20.938 -10.412   3.699  1.00 14.88           C  
ATOM    319  O   PHE A  79      21.365 -10.437   2.551  1.00 12.99           O  
ATOM    320  N   ALA A  80      20.735  -9.271   4.366  1.00 12.15           N  
ATOM    321  CA  ALA A  80      20.955  -7.980   3.736  1.00 15.58           C  
ATOM    322  CB  ALA A  80      20.307  -6.878   4.556  1.00 13.82           C  
ATOM    323  C   ALA A  80      22.418  -7.610   3.518  1.00 13.94           C  
ATOM    324  O   ALA A  80      22.716  -6.825   2.624  1.00 13.88           O  
ATOM    325  N   TRP A  81      23.331  -8.171   4.315  1.00 13.53           N  
ATOM    326  CA  TRP A  81      24.675  -7.625   4.391  1.00 13.27           C  
ATOM    327  CB  TRP A  81      25.550  -8.339   5.466  1.00 17.48           C  
ATOM    328  CG  TRP A  81      25.609  -9.834   5.358  1.00 20.71           C  
ATOM    329  CD1 TRP A  81      24.705 -10.737   5.843  1.00 22.96           C  
ATOM    330  NE1 TRP A  81      25.085 -12.009   5.511  1.00 21.10           N  
ATOM    331  CE2 TRP A  81      26.251 -11.951   4.802  1.00 23.51           C  
ATOM    332  CZ2 TRP A  81      27.029 -12.971   4.262  1.00 23.76           C  
ATOM    333  CH2 TRP A  81      28.154 -12.599   3.566  1.00 26.43           C  
ATOM    334  CZ3 TRP A  81      28.514 -11.259   3.420  1.00 23.81           C  
ATOM    335  CE3 TRP A  81      27.752 -10.248   3.973  1.00 18.61           C  
ATOM    336  CD2 TRP A  81      26.597 -10.587   4.670  1.00 21.35           C  
ATOM    337  C   TRP A  81      25.406  -7.544   3.054  1.00 14.59           C  
ATOM    338  O   TRP A  81      26.065  -6.541   2.807  1.00 13.73           O  
ATOM    339  N   PRO A  82      25.302  -8.513   2.113  1.00 16.21           N  
ATOM    340  CA  PRO A  82      25.985  -8.358   0.827  1.00 14.91           C  
ATOM    341  CB  PRO A  82      25.721  -9.689   0.100  1.00 13.31           C  
ATOM    342  CG  PRO A  82      25.182 -10.630   1.201  1.00 15.96           C  
ATOM    343  CD  PRO A  82      24.503  -9.748   2.194  1.00 15.17           C  
ATOM    344  C   PRO A  82      25.463  -7.199  -0.014  1.00 15.77           C  
ATOM    345  O   PRO A  82      26.125  -6.771  -0.954  1.00 17.66           O  
ATOM    346  N   PHE A  83      24.255  -6.721   0.306  1.00 15.76           N  
ATOM    347  CA  PHE A  83      23.564  -5.746  -0.532  1.00 11.17           C  
ATOM    348  CB  PHE A  83      22.150  -6.218  -0.803  1.00 13.07           C  
ATOM    349  CG  PHE A  83      22.080  -7.603  -1.381  1.00 15.54           C  
ATOM    350  CD1 PHE A  83      22.368  -7.833  -2.710  1.00 17.81           C  
ATOM    351  CD2 PHE A  83      21.854  -8.691  -0.568  1.00 17.31           C  
ATOM    352  CE1 PHE A  83      22.346  -9.126  -3.225  1.00 17.41           C  
ATOM    353  CE2 PHE A  83      21.793  -9.976  -1.090  1.00 16.08           C  
ATOM    354  CZ  PHE A  83      22.060 -10.187  -2.413  1.00 17.73           C  
ATOM    355  C   PHE A  83      23.522  -4.348   0.079  1.00 13.91           C  
ATOM    356  O   PHE A  83      22.859  -3.455  -0.451  1.00 14.75           O  
ATOM    357  N   GLN A  84      24.234  -4.168   1.194  1.00 12.11           N  
ATOM    358  CA  GLN A  84      24.216  -2.898   1.908  1.00 13.06           C  
ATOM    359  CB  GLN A  84      24.474  -3.173   3.406  1.00 10.76           C  
ATOM    360  CG  GLN A  84      23.283  -3.693   4.125  1.00 12.14           C  
ATOM    361  CD  GLN A  84      23.557  -4.132   5.544  1.00 14.05           C  
ATOM    362  OE1 GLN A  84      24.685  -4.241   5.991  1.00 15.73           O  
ATOM    363  NE2 GLN A  84      22.509  -4.393   6.295  1.00 14.80           N  
ATOM    364  C   GLN A  84      25.202  -1.845   1.398  1.00 14.36           C  
ATOM    365  O   GLN A  84      25.260  -0.736   1.924  1.00 13.81           O  
ATOM    366  N   GLN A  85      26.066  -2.231   0.457  1.00 11.84           N  
ATOM    367  CA  GLN A  85      27.080  -1.331  -0.066  1.00 12.34           C  
ATOM    368  CB  GLN A  85      28.379  -1.328   0.771  1.00 15.66           C  
ATOM    369  CG  GLN A  85      29.065  -2.709   0.887  1.00 20.29           C  
ATOM    370  CD  GLN A  85      28.260  -3.659   1.765  1.00 24.68           C  
ATOM    371  OE1 GLN A  85      28.006  -3.380   2.927  1.00 23.92           O  
ATOM    372  NE2 GLN A  85      27.825  -4.794   1.250  1.00 19.30           N  
ATOM    373  C   GLN A  85      27.359  -1.774  -1.494  1.00 14.20           C  
ATOM    374  O   GLN A  85      27.002  -2.893  -1.881  1.00 13.68           O  
ATOM    375  N   PRO A  86      27.959  -0.903  -2.335  1.00 13.91           N  
ATOM    376  CA  PRO A  86      28.336  -1.318  -3.672  1.00 16.09           C  
ATOM    377  CB  PRO A  86      29.116  -0.105  -4.195  1.00 16.04           C  
ATOM    378  CG  PRO A  86      28.584   1.049  -3.458  1.00 16.19           C  
ATOM    379  CD  PRO A  86      28.286   0.503  -2.055  1.00 15.97           C  
ATOM    380  C   PRO A  86      29.190  -2.586  -3.660  1.00 15.91           C  
ATOM    381  O   PRO A  86      29.998  -2.794  -2.767  1.00 15.35           O  
ATOM    382  N   VAL A  87      28.986  -3.443  -4.653  1.00 14.10           N  
ATOM    383  CA  VAL A  87      29.810  -4.628  -4.779  1.00 14.54           C  
ATOM    384  CB  VAL A  87      29.386  -5.396  -6.030  1.00 11.83           C  
ATOM    385  CG1 VAL A  87      30.398  -6.495  -6.368  1.00 19.29           C  
ATOM    386  CG2 VAL A  87      27.977  -5.931  -5.857  1.00 14.04           C  
ATOM    387  C   VAL A  87      31.272  -4.198  -4.835  1.00 16.70           C  
ATOM    388  O   VAL A  87      31.645  -3.388  -5.685  1.00 14.47           O  
ATOM    389  N   ASP A  88      32.069  -4.693  -3.884  1.00 15.48           N  
ATOM    390  CA  ASP A  88      33.488  -4.385  -3.844  1.00 13.92           C  
ATOM    391  CB  ASP A  88      33.973  -4.254  -2.406  1.00 17.42           C  
ATOM    392  CG  ASP A  88      35.383  -3.740  -2.281  1.00 17.93           C  
ATOM    393  OD1 ASP A  88      36.182  -3.866  -3.276  1.00 16.95           O  
ATOM    394  OD2 ASP A  88      35.704  -3.209  -1.222  1.00 18.86           O  
ATOM    395  C   ASP A  88      34.277  -5.468  -4.582  1.00 12.71           C  
ATOM    396  O   ASP A  88      34.714  -6.466  -4.003  1.00 12.75           O  
ATOM    397  N   ALA A  89      34.495  -5.218  -5.865  1.00 10.36           N  
ATOM    398  CA  ALA A  89      35.103  -6.181  -6.766  1.00 16.73           C  
ATOM    399  CB  ALA A  89      35.071  -5.681  -8.207  1.00 18.72           C  
ATOM    400  C   ALA A  89      36.536  -6.491  -6.376  1.00 12.00           C  
ATOM    401  O   ALA A  89      37.042  -7.563  -6.715  1.00 12.36           O  
ATOM    402  N   VAL A  90      37.202  -5.524  -5.721  1.00 11.82           N  
ATOM    403  CA  VAL A  90      38.566  -5.705  -5.275  1.00 12.18           C  
ATOM    404  CB  VAL A  90      39.219  -4.354  -4.958  1.00 13.48           C  
ATOM    405  CG1 VAL A  90      40.600  -4.540  -4.343  1.00 20.87           C  
ATOM    406  CG2 VAL A  90      39.276  -3.494  -6.221  1.00 14.81           C  
ATOM    407  C   VAL A  90      38.618  -6.657  -4.085  1.00 12.46           C  
ATOM    408  O   VAL A  90      39.319  -7.663  -4.132  1.00 12.14           O  
ATOM    409  N   LYS A  91      37.881  -6.327  -3.022  1.00 12.22           N  
ATOM    410  CA  LYS A  91      37.885  -7.135  -1.812  1.00 14.96           C  
ATOM    411  CB  LYS A  91      37.087  -6.426  -0.707  1.00 19.72           C  
ATOM    412  CG  LYS A  91      37.113  -7.085   0.666  1.00 32.44           C  
ATOM    413  CD  LYS A  91      36.401  -6.231   1.762  1.00 55.54           C  
ATOM    414  CE  LYS A  91      34.887  -6.163   1.612  1.00 61.49           C  
ATOM    415  NZ  LYS A  91      34.250  -7.483   1.862  1.00 65.84           N  
ATOM    416  C   LYS A  91      37.332  -8.537  -2.068  1.00 15.25           C  
ATOM    417  O   LYS A  91      37.799  -9.503  -1.470  1.00 13.99           O  
ATOM    418  N   LEU A  92      36.344  -8.645  -2.972  1.00 12.33           N  
ATOM    419  CA  LEU A  92      35.691  -9.917  -3.247  1.00 14.40           C  
ATOM    420  CB  LEU A  92      34.235  -9.699  -3.582  1.00 14.69           C  
ATOM    421  CG  LEU A  92      33.416  -8.975  -2.502  1.00 24.05           C  
ATOM    422  CD1 LEU A  92      32.040  -8.663  -2.985  1.00 27.81           C  
ATOM    423  CD2 LEU A  92      33.363  -9.797  -1.182  1.00 29.18           C  
ATOM    424  C   LEU A  92      36.377 -10.688  -4.368  1.00 15.96           C  
ATOM    425  O   LEU A  92      35.982 -11.812  -4.678  1.00 15.74           O  
ATOM    426  N   ASN A  93      37.409 -10.084  -4.964  1.00 13.39           N  
ATOM    427  CA  ASN A  93      38.132 -10.686  -6.070  1.00 15.30           C  
ATOM    428  CB  ASN A  93      38.981 -11.859  -5.598  1.00 15.93           C  
ATOM    429  CG  ASN A  93      39.992 -12.276  -6.651  1.00 24.09           C  
ATOM    430  OD1 ASN A  93      40.397 -11.505  -7.553  1.00 22.23           O  
ATOM    431  ND2 ASN A  93      40.399 -13.502  -6.592  1.00 26.53           N  
ATOM    432  C   ASN A  93      37.185 -11.097  -7.206  1.00 14.51           C  
ATOM    433  O   ASN A  93      37.114 -12.261  -7.601  1.00 11.50           O  
ATOM    434  N   LEU A  94      36.470 -10.109  -7.739  1.00 10.47           N  
ATOM    435  CA  LEU A  94      35.548 -10.306  -8.853  1.00 14.72           C  
ATOM    436  CB  LEU A  94      34.116  -9.996  -8.425  1.00 15.27           C  
ATOM    437  CG  LEU A  94      33.563 -10.759  -7.202  1.00 14.53           C  
ATOM    438  CD1 LEU A  94      32.192 -10.207  -6.822  1.00 22.73           C  
ATOM    439  CD2 LEU A  94      33.487 -12.255  -7.425  1.00 14.75           C  
ATOM    440  C   LEU A  94      35.960  -9.368  -9.982  1.00 13.25           C  
ATOM    441  O   LEU A  94      35.278  -8.381 -10.255  1.00 10.69           O  
ATOM    442  N   PRO A  95      37.094  -9.629 -10.667  1.00 11.19           N  
ATOM    443  CA  PRO A  95      37.638  -8.645 -11.605  1.00 13.55           C  
ATOM    444  CB  PRO A  95      38.984  -9.280 -11.993  1.00 12.98           C  
ATOM    445  CG  PRO A  95      38.762 -10.777 -11.791  1.00 18.70           C  
ATOM    446  CD  PRO A  95      37.910 -10.851 -10.550  1.00 12.57           C  
ATOM    447  C   PRO A  95      36.737  -8.346 -12.806  1.00 10.92           C  
ATOM    448  O   PRO A  95      36.916  -7.312 -13.454  1.00 10.53           O  
ATOM    449  N   ASP A  96      35.806  -9.272 -13.128  1.00  9.23           N  
ATOM    450  CA  ASP A  96      34.921  -9.120 -14.266  1.00 11.27           C  
ATOM    451  CB  ASP A  96      34.746 -10.464 -15.003  1.00 11.93           C  
ATOM    452  CG  ASP A  96      34.132 -11.581 -14.161  1.00 15.67           C  
ATOM    453  OD1 ASP A  96      34.042 -11.421 -12.944  1.00 16.02           O  
ATOM    454  OD2 ASP A  96      33.742 -12.592 -14.733  1.00 20.67           O  
ATOM    455  C   ASP A  96      33.535  -8.554 -13.923  1.00 12.25           C  
ATOM    456  O   ASP A  96      32.724  -8.341 -14.819  1.00 10.84           O  
ATOM    457  N   TYR A  97      33.278  -8.268 -12.641  1.00  9.80           N  
ATOM    458  CA  TYR A  97      31.947  -7.884 -12.203  1.00 11.28           C  
ATOM    459  CB  TYR A  97      31.891  -7.518 -10.675  1.00 10.34           C  
ATOM    460  CG  TYR A  97      30.478  -7.283 -10.202  1.00 13.78           C  
ATOM    461  CD1 TYR A  97      29.631  -8.350  -9.909  1.00 15.20           C  
ATOM    462  CD2 TYR A  97      29.944  -5.996 -10.156  1.00 13.22           C  
ATOM    463  CE1 TYR A  97      28.314  -8.139  -9.515  1.00 11.91           C  
ATOM    464  CE2 TYR A  97      28.635  -5.767  -9.763  1.00 14.75           C  
ATOM    465  CZ  TYR A  97      27.822  -6.844  -9.428  1.00 12.75           C  
ATOM    466  OH  TYR A  97      26.536  -6.566  -9.064  1.00 11.68           O  
ATOM    467  C   TYR A  97      31.446  -6.685 -13.009  1.00 15.13           C  
ATOM    468  O   TYR A  97      30.364  -6.738 -13.573  1.00 13.47           O  
ATOM    469  N   TYR A  98      32.260  -5.617 -13.046  1.00 12.53           N  
ATOM    470  CA  TYR A  98      31.865  -4.358 -13.652  1.00 12.04           C  
ATOM    471  CB  TYR A  98      32.614  -3.202 -12.941  1.00 11.79           C  
ATOM    472  CG  TYR A  98      32.037  -2.987 -11.561  1.00 12.50           C  
ATOM    473  CD1 TYR A  98      30.750  -2.494 -11.397  1.00 12.34           C  
ATOM    474  CD2 TYR A  98      32.759  -3.317 -10.419  1.00 12.87           C  
ATOM    475  CE1 TYR A  98      30.192  -2.331 -10.133  1.00 13.86           C  
ATOM    476  CE2 TYR A  98      32.213  -3.137  -9.139  1.00 14.41           C  
ATOM    477  CZ  TYR A  98      30.931  -2.630  -9.008  1.00 20.32           C  
ATOM    478  OH  TYR A  98      30.352  -2.434  -7.769  1.00 15.57           O  
ATOM    479  C   TYR A  98      32.032  -4.326 -15.168  1.00 14.11           C  
ATOM    480  O   TYR A  98      31.576  -3.391 -15.825  1.00 12.54           O  
ATOM    481  N   LYS A  99      32.683  -5.354 -15.717  1.00 10.27           N  
ATOM    482  CA  LYS A  99      32.658  -5.599 -17.143  1.00 12.09           C  
ATOM    483  CB  LYS A  99      33.776  -6.598 -17.529  1.00 13.08           C  
ATOM    484  CG  LYS A  99      33.785  -7.009 -19.012  1.00 15.65           C  
ATOM    485  CD  LYS A  99      34.218  -5.871 -19.891  1.00 14.25           C  
ATOM    486  CE  LYS A  99      34.152  -6.242 -21.327  1.00 19.12           C  
ATOM    487  NZ  LYS A  99      34.843  -5.242 -22.164  1.00 20.51           N  
ATOM    488  C   LYS A  99      31.286  -6.125 -17.561  1.00 12.45           C  
ATOM    489  O   LYS A  99      30.854  -5.844 -18.670  1.00 11.74           O  
ATOM    490  N   ILE A 100      30.646  -6.919 -16.689  1.00 11.88           N  
ATOM    491  CA  ILE A 100      29.359  -7.539 -16.969  1.00 12.89           C  
ATOM    492  CB  ILE A 100      29.368  -8.945 -16.322  1.00 12.74           C  
ATOM    493  CG1 ILE A 100      30.414  -9.816 -17.032  1.00 14.28           C  
ATOM    494  CG2 ILE A 100      27.960  -9.608 -16.373  1.00 14.48           C  
ATOM    495  CD1 ILE A 100      30.725 -11.132 -16.320  1.00 16.12           C  
ATOM    496  C   ILE A 100      28.161  -6.706 -16.512  1.00 12.04           C  
ATOM    497  O   ILE A 100      27.185  -6.590 -17.242  1.00 10.05           O  
ATOM    498  N   ILE A 101      28.270  -6.111 -15.320  1.00 10.84           N  
ATOM    499  CA  ILE A 101      27.186  -5.369 -14.702  1.00 11.06           C  
ATOM    500  CB  ILE A 101      27.062  -5.707 -13.178  1.00 12.09           C  
ATOM    501  CG1 ILE A 101      26.693  -7.194 -12.967  1.00 12.24           C  
ATOM    502  CG2 ILE A 101      26.065  -4.812 -12.461  1.00 15.41           C  
ATOM    503  CD1 ILE A 101      25.335  -7.655 -13.626  1.00 12.72           C  
ATOM    504  C   ILE A 101      27.460  -3.877 -14.906  1.00 18.18           C  
ATOM    505  O   ILE A 101      28.372  -3.310 -14.294  1.00 15.73           O  
ATOM    506  N   LYS A 102      26.636  -3.263 -15.762  1.00 13.61           N  
ATOM    507  CA  LYS A 102      26.818  -1.876 -16.167  1.00 14.49           C  
ATOM    508  CB  LYS A 102      26.681  -1.738 -17.679  1.00 13.03           C  
ATOM    509  CG  LYS A 102      27.646  -2.621 -18.445  1.00 18.25           C  
ATOM    510  CD  LYS A 102      29.076  -2.382 -17.993  1.00 17.63           C  
ATOM    511  CE  LYS A 102      30.117  -2.636 -19.030  1.00 27.41           C  
ATOM    512  NZ  LYS A 102      31.450  -2.334 -18.473  1.00 17.03           N  
ATOM    513  C   LYS A 102      25.841  -0.941 -15.472  1.00 15.54           C  
ATOM    514  O   LYS A 102      25.989   0.267 -15.595  1.00 20.03           O  
ATOM    515  N   THR A 103      24.901  -1.498 -14.684  1.00 16.00           N  
ATOM    516  CA  THR A 103      24.017  -0.706 -13.841  1.00 17.39           C  
ATOM    517  CB  THR A 103      22.611  -0.693 -14.428  1.00 29.87           C  
ATOM    518  OG1 THR A 103      22.139  -2.031 -14.464  1.00 48.54           O  
ATOM    519  CG2 THR A 103      22.576  -0.133 -15.813  1.00 25.67           C  
ATOM    520  C   THR A 103      24.054  -1.243 -12.415  1.00 14.78           C  
ATOM    521  O   THR A 103      23.061  -1.757 -11.915  1.00 13.88           O  
ATOM    522  N   PRO A 104      25.194  -1.132 -11.697  1.00 16.46           N  
ATOM    523  CA  PRO A 104      25.266  -1.621 -10.332  1.00 19.57           C  
ATOM    524  CB  PRO A 104      26.727  -1.401  -9.957  1.00 20.05           C  
ATOM    525  CG  PRO A 104      27.179  -0.279 -10.806  1.00 14.29           C  
ATOM    526  CD  PRO A 104      26.419  -0.419 -12.112  1.00 17.58           C  
ATOM    527  C   PRO A 104      24.318  -0.848  -9.417  1.00 17.62           C  
ATOM    528  O   PRO A 104      23.985   0.306  -9.692  1.00 16.10           O  
ATOM    529  N   MET A 105      23.818  -1.517  -8.384  1.00 12.67           N  
ATOM    530  CA  MET A 105      22.933  -0.835  -7.457  1.00 14.34           C  
ATOM    531  CB  MET A 105      21.504  -0.733  -8.018  1.00 14.43           C  
ATOM    532  CG  MET A 105      20.540   0.136  -7.179  1.00 15.70           C  
ATOM    533  SD  MET A 105      21.179   1.769  -6.738  1.00 19.27           S  
ATOM    534  CE  MET A 105      21.569   2.481  -8.368  1.00 19.73           C  
ATOM    535  C   MET A 105      22.988  -1.603  -6.151  1.00 17.16           C  
ATOM    536  O   MET A 105      23.186  -2.818  -6.144  1.00 16.53           O  
ATOM    537  N   ASP A 106      22.825  -0.871  -5.050  1.00 15.75           N  
ATOM    538  CA  ASP A 106      22.862  -1.472  -3.728  1.00 13.36           C  
ATOM    539  CB  ASP A 106      24.294  -1.497  -3.255  1.00 16.53           C  
ATOM    540  CG  ASP A 106      24.848  -0.096  -3.058  1.00 13.93           C  
ATOM    541  OD1 ASP A 106      25.261   0.551  -4.098  1.00 14.09           O  
ATOM    542  OD2 ASP A 106      24.835   0.376  -1.902  1.00 15.13           O  
ATOM    543  C   ASP A 106      21.981  -0.643  -2.787  1.00 12.32           C  
ATOM    544  O   ASP A 106      21.614   0.485  -3.126  1.00 13.87           O  
ATOM    545  N   MET A 107      21.713  -1.160  -1.583  1.00 10.39           N  
ATOM    546  CA  MET A 107      20.827  -0.453  -0.669  1.00 17.55           C  
ATOM    547  CB  MET A 107      20.305  -1.422   0.416  1.00 11.54           C  
ATOM    548  CG  MET A 107      19.312  -2.466  -0.202  1.00 14.24           C  
ATOM    549  SD  MET A 107      18.266  -3.301   1.005  1.00 18.41           S  
ATOM    550  CE  MET A 107      19.548  -4.010   2.061  1.00 12.62           C  
ATOM    551  C   MET A 107      21.469   0.779  -0.018  1.00 10.82           C  
ATOM    552  O   MET A 107      20.754   1.692   0.398  1.00 11.66           O  
ATOM    553  N   GLY A 108      22.800   0.766   0.113  1.00 14.64           N  
ATOM    554  CA  GLY A 108      23.527   1.937   0.601  1.00 16.00           C  
ATOM    555  C   GLY A 108      23.240   3.168  -0.268  1.00 17.05           C  
ATOM    556  O   GLY A 108      22.910   4.253   0.223  1.00 11.53           O  
ATOM    557  N   THR A 109      23.390   2.952  -1.575  1.00 11.86           N  
ATOM    558  CA  THR A 109      23.090   3.953  -2.581  1.00 14.50           C  
ATOM    559  CB  THR A 109      23.486   3.400  -3.958  1.00 19.59           C  
ATOM    560  OG1 THR A 109      24.884   3.152  -4.009  1.00 16.35           O  
ATOM    561  CG2 THR A 109      23.089   4.357  -5.080  1.00 18.23           C  
ATOM    562  C   THR A 109      21.620   4.377  -2.555  1.00 12.03           C  
ATOM    563  O   THR A 109      21.317   5.565  -2.607  1.00 16.49           O  
ATOM    564  N   ILE A 110      20.701   3.398  -2.475  1.00 13.52           N  
ATOM    565  CA  ILE A 110      19.281   3.688  -2.420  1.00 11.90           C  
ATOM    566  CB  ILE A 110      18.411   2.390  -2.467  1.00 14.18           C  
ATOM    567  CG1 ILE A 110      18.605   1.685  -3.789  1.00 12.75           C  
ATOM    568  CG2 ILE A 110      16.969   2.718  -2.244  1.00 16.21           C  
ATOM    569  CD1 ILE A 110      17.970   0.226  -3.896  1.00 14.65           C  
ATOM    570  C   ILE A 110      18.950   4.535  -1.195  1.00 12.67           C  
ATOM    571  O   ILE A 110      18.185   5.489  -1.328  1.00 11.93           O  
ATOM    572  N   LYS A 111      19.526   4.172  -0.032  1.00 10.61           N  
ATOM    573  CA  LYS A 111      19.349   4.959   1.180  1.00 11.03           C  
ATOM    574  CB  LYS A 111      20.153   4.347   2.329  1.00 11.55           C  
ATOM    575  CG  LYS A 111      20.034   5.059   3.658  1.00 11.29           C  
ATOM    576  CD  LYS A 111      20.777   4.339   4.769  1.00 13.32           C  
ATOM    577  CE  LYS A 111      20.746   5.024   6.108  1.00 15.65           C  
ATOM    578  NZ  LYS A 111      21.582   6.256   6.211  1.00 14.69           N  
ATOM    579  C   LYS A 111      19.758   6.419   0.977  1.00 11.20           C  
ATOM    580  O   LYS A 111      19.013   7.352   1.339  1.00 10.69           O  
ATOM    581  N   LYS A 112      20.946   6.609   0.395  1.00 11.29           N  
ATOM    582  CA  LYS A 112      21.448   7.952   0.133  1.00 16.10           C  
ATOM    583  CB  LYS A 112      22.895   7.905  -0.379  1.00 19.92           C  
ATOM    584  CG  LYS A 112      23.914   7.540   0.732  1.00 17.58           C  
ATOM    585  CD  LYS A 112      25.302   7.396   0.222  1.00 21.86           C  
ATOM    586  CE  LYS A 112      26.327   7.244   1.340  1.00 32.20           C  
ATOM    587  NZ  LYS A 112      27.702   7.060   0.795  1.00 36.97           N  
ATOM    588  C   LYS A 112      20.564   8.730  -0.842  1.00 13.08           C  
ATOM    589  O   LYS A 112      20.270   9.905  -0.597  1.00 15.57           O  
ATOM    590  N   ARG A 113      20.108   8.050  -1.904  1.00 15.65           N  
ATOM    591  CA  ARG A 113      19.216   8.669  -2.881  1.00 13.48           C  
ATOM    592  CB  ARG A 113      18.910   7.727  -4.041  1.00 14.24           C  
ATOM    593  CG  ARG A 113      20.039   7.635  -5.007  1.00 13.70           C  
ATOM    594  CD  ARG A 113      19.832   6.667  -6.121  1.00 18.69           C  
ATOM    595  NE  ARG A 113      20.940   6.795  -7.061  1.00 17.20           N  
ATOM    596  CZ  ARG A 113      20.945   6.341  -8.309  1.00 17.60           C  
ATOM    597  NH1 ARG A 113      19.961   5.585  -8.782  1.00 15.09           N  
ATOM    598  NH2 ARG A 113      21.968   6.649  -9.097  1.00 15.88           N  
ATOM    599  C   ARG A 113      17.912   9.128  -2.237  1.00 15.92           C  
ATOM    600  O   ARG A 113      17.470  10.257  -2.474  1.00 14.04           O  
ATOM    601  N   LEU A 114      17.314   8.260  -1.411  1.00 13.68           N  
ATOM    602  CA  LEU A 114      16.101   8.617  -0.686  1.00 14.99           C  
ATOM    603  CB  LEU A 114      15.539   7.419   0.116  1.00 14.03           C  
ATOM    604  CG  LEU A 114      14.904   6.357  -0.804  1.00 13.10           C  
ATOM    605  CD1 LEU A 114      14.731   5.093  -0.113  1.00 14.79           C  
ATOM    606  CD2 LEU A 114      13.591   6.847  -1.376  1.00 13.97           C  
ATOM    607  C   LEU A 114      16.308   9.784   0.264  1.00 13.23           C  
ATOM    608  O   LEU A 114      15.509  10.728   0.279  1.00 11.99           O  
ATOM    609  N   GLU A 115      17.360   9.713   1.081  1.00 11.76           N  
ATOM    610  CA  GLU A 115      17.539  10.749   2.075  1.00 18.96           C  
ATOM    611  CB  GLU A 115      18.425  10.204   3.230  1.00 20.77           C  
ATOM    612  CG  GLU A 115      19.861  10.028   2.914  1.00 31.26           C  
ATOM    613  CD  GLU A 115      20.606   9.034   3.797  1.00 20.72           C  
ATOM    614  OE1 GLU A 115      20.028   8.394   4.717  1.00 22.55           O  
ATOM    615  OE2 GLU A 115      21.819   8.931   3.546  1.00 24.24           O  
ATOM    616  C   GLU A 115      17.983  12.066   1.419  1.00 17.29           C  
ATOM    617  O   GLU A 115      17.744  13.118   1.988  1.00 16.28           O  
ATOM    618  N   ASN A 116      18.545  12.019   0.202  1.00 15.45           N  
ATOM    619  CA  ASN A 116      18.920  13.231  -0.515  1.00 20.33           C  
ATOM    620  CB  ASN A 116      20.229  13.010  -1.269  1.00 18.23           C  
ATOM    621  CG  ASN A 116      21.427  12.916  -0.344  1.00 18.15           C  
ATOM    622  OD1 ASN A 116      21.565  13.678   0.588  1.00 32.27           O  
ATOM    623  ND2 ASN A 116      22.327  12.024  -0.638  1.00 21.34           N  
ATOM    624  C   ASN A 116      17.879  13.772  -1.500  1.00 26.47           C  
ATOM    625  O   ASN A 116      18.166  14.694  -2.269  1.00 18.70           O  
ATOM    626  N   ASN A 117      16.681  13.185  -1.468  1.00 14.31           N  
ATOM    627  CA  ASN A 117      15.598  13.508  -2.388  1.00 18.78           C  
ATOM    628  CB  ASN A 117      15.021  14.896  -2.117  1.00 22.75           C  
ATOM    629  CG  ASN A 117      14.475  15.048  -0.752  1.00 28.04           C  
ATOM    630  OD1 ASN A 117      14.976  15.855   0.046  1.00 39.52           O  
ATOM    631  ND2 ASN A 117      13.454  14.272  -0.456  1.00 24.25           N  
ATOM    632  C   ASN A 117      16.024  13.428  -3.842  1.00 16.97           C  
ATOM    633  O   ASN A 117      15.655  14.274  -4.653  1.00 18.84           O  
ATOM    634  N   TYR A 118      16.835  12.418  -4.165  1.00 18.32           N  
ATOM    635  CA  TYR A 118      17.326  12.233  -5.519  1.00 15.89           C  
ATOM    636  CB  TYR A 118      18.390  11.150  -5.482  1.00 15.99           C  
ATOM    637  CG  TYR A 118      19.101  10.904  -6.777  1.00 16.49           C  
ATOM    638  CD1 TYR A 118      20.113  11.745  -7.199  1.00 26.03           C  
ATOM    639  CD2 TYR A 118      18.791   9.806  -7.567  1.00 16.80           C  
ATOM    640  CE1 TYR A 118      20.806  11.506  -8.372  1.00 22.70           C  
ATOM    641  CE2 TYR A 118      19.480   9.560  -8.758  1.00 17.27           C  
ATOM    642  CZ  TYR A 118      20.478  10.426  -9.160  1.00 23.85           C  
ATOM    643  OH  TYR A 118      21.191  10.217 -10.311  1.00 23.42           O  
ATOM    644  C   TYR A 118      16.234  11.825  -6.511  1.00 17.53           C  
ATOM    645  O   TYR A 118      16.283  12.182  -7.690  1.00 14.69           O  
ATOM    646  N   TYR A 119      15.255  11.047  -6.042  1.00 14.86           N  
ATOM    647  CA  TYR A 119      14.232  10.530  -6.929  1.00 16.54           C  
ATOM    648  CB  TYR A 119      13.636   9.230  -6.398  1.00 15.25           C  
ATOM    649  CG  TYR A 119      14.579   8.092  -6.160  1.00 13.44           C  
ATOM    650  CD1 TYR A 119      15.209   7.450  -7.215  1.00 15.60           C  
ATOM    651  CD2 TYR A 119      14.823   7.627  -4.870  1.00 18.36           C  
ATOM    652  CE1 TYR A 119      16.106   6.407  -6.987  1.00 16.31           C  
ATOM    653  CE2 TYR A 119      15.697   6.588  -4.633  1.00 16.46           C  
ATOM    654  CZ  TYR A 119      16.297   5.944  -5.694  1.00 15.83           C  
ATOM    655  OH  TYR A 119      17.095   4.875  -5.415  1.00 21.66           O  
ATOM    656  C   TYR A 119      13.078  11.518  -7.074  1.00 14.87           C  
ATOM    657  O   TYR A 119      12.605  12.034  -6.073  1.00 19.07           O  
ATOM    658  N   TRP A 120      12.581  11.723  -8.305  1.00 10.96           N  
ATOM    659  CA  TRP A 120      11.343  12.472  -8.500  1.00 10.73           C  
ATOM    660  CB  TRP A 120      11.315  13.104  -9.880  1.00 10.40           C  
ATOM    661  CG  TRP A 120      10.217  14.109 -10.106  1.00 12.52           C  
ATOM    662  CD1 TRP A 120       9.124  13.942 -10.899  1.00 17.85           C  
ATOM    663  NE1 TRP A 120       8.344  15.072 -10.884  1.00 15.72           N  
ATOM    664  CE2 TRP A 120       8.943  16.023 -10.102  1.00 12.85           C  
ATOM    665  CZ2 TRP A 120       8.528  17.314  -9.783  1.00 16.00           C  
ATOM    666  CH2 TRP A 120       9.333  18.049  -8.938  1.00 20.31           C  
ATOM    667  CZ3 TRP A 120      10.514  17.514  -8.406  1.00 18.50           C  
ATOM    668  CE3 TRP A 120      10.935  16.230  -8.730  1.00 14.03           C  
ATOM    669  CD2 TRP A 120      10.126  15.450  -9.578  1.00 15.34           C  
ATOM    670  C   TRP A 120      10.093  11.609  -8.290  1.00 11.62           C  
ATOM    671  O   TRP A 120       9.073  12.078  -7.796  1.00 13.29           O  
ATOM    672  N   ASN A 121      10.199  10.320  -8.635  1.00 13.74           N  
ATOM    673  CA  ASN A 121       9.087   9.380  -8.567  1.00 17.80           C  
ATOM    674  CB  ASN A 121       8.737   8.919 -10.011  1.00 19.75           C  
ATOM    675  CG  ASN A 121       8.223   9.999 -10.917  1.00 19.88           C  
ATOM    676  OD1 ASN A 121       7.227  10.635 -10.598  1.00 18.56           O  
ATOM    677  ND2 ASN A 121       8.856  10.247 -12.065  1.00 21.44           N  
ATOM    678  C   ASN A 121       9.470   8.136  -7.756  1.00 18.88           C  
ATOM    679  O   ASN A 121      10.600   7.675  -7.863  1.00 18.98           O  
ATOM    680  N   ALA A 122       8.518   7.547  -7.019  1.00 11.06           N  
ATOM    681  CA  ALA A 122       8.747   6.279  -6.343  1.00 15.81           C  
ATOM    682  CB  ALA A 122       7.497   5.911  -5.560  1.00 17.73           C  
ATOM    683  C   ALA A 122       9.156   5.148  -7.299  1.00 12.24           C  
ATOM    684  O   ALA A 122       9.957   4.284  -6.955  1.00 12.37           O  
ATOM    685  N   GLN A 123       8.639   5.180  -8.531  1.00  9.30           N  
ATOM    686  CA  GLN A 123       8.954   4.124  -9.485  1.00 13.28           C  
ATOM    687  CB  GLN A 123       8.062   4.289 -10.747  1.00 18.57           C  
ATOM    688  CG  GLN A 123       8.102   3.116 -11.745  1.00 34.98           C  
ATOM    689  CD  GLN A 123       7.724   1.736 -11.173  1.00 55.83           C  
ATOM    690  OE1 GLN A 123       6.724   1.551 -10.462  1.00 56.42           O  
ATOM    691  NE2 GLN A 123       8.526   0.721 -11.488  1.00 58.67           N  
ATOM    692  C   GLN A 123      10.447   4.065  -9.823  1.00 11.89           C  
ATOM    693  O   GLN A 123      10.989   2.997 -10.077  1.00 10.31           O  
ATOM    694  N   GLU A 124      11.140   5.208  -9.797  1.00 10.09           N  
ATOM    695  CA  GLU A 124      12.586   5.226  -9.993  1.00 12.40           C  
ATOM    696  CB  GLU A 124      13.118   6.666  -9.988  1.00 13.18           C  
ATOM    697  CG  GLU A 124      12.674   7.476 -11.181  1.00 14.64           C  
ATOM    698  CD  GLU A 124      12.735   9.003 -11.044  1.00 21.38           C  
ATOM    699  OE1 GLU A 124      13.250   9.546 -10.037  1.00 22.37           O  
ATOM    700  OE2 GLU A 124      12.231   9.661 -11.975  1.00 30.64           O  
ATOM    701  C   GLU A 124      13.303   4.434  -8.903  1.00 13.54           C  
ATOM    702  O   GLU A 124      14.284   3.726  -9.163  1.00 12.15           O  
ATOM    703  N   CYS A 125      12.826   4.580  -7.663  1.00  9.98           N  
ATOM    704  CA  CYS A 125      13.434   3.870  -6.546  1.00 10.43           C  
ATOM    705  CB  CYS A 125      13.011   4.507  -5.225  1.00 12.76           C  
ATOM    706  SG  CYS A 125      13.550   3.602  -3.745  1.00 16.82           S  
ATOM    707  C   CYS A 125      13.102   2.384  -6.584  1.00 11.64           C  
ATOM    708  O   CYS A 125      13.965   1.524  -6.344  1.00 15.14           O  
ATOM    709  N   ILE A 126      11.842   2.076  -6.905  1.00 12.05           N  
ATOM    710  CA  ILE A 126      11.466   0.686  -7.101  1.00 12.83           C  
ATOM    711  CB  ILE A 126       9.955   0.561  -7.402  1.00 13.63           C  
ATOM    712  CG1 ILE A 126       9.106   0.964  -6.162  1.00 14.88           C  
ATOM    713  CG2 ILE A 126       9.608  -0.853  -7.896  1.00 17.03           C  
ATOM    714  CD1 ILE A 126       7.706   1.295  -6.457  1.00 15.75           C  
ATOM    715  C   ILE A 126      12.357   0.036  -8.170  1.00 12.86           C  
ATOM    716  O   ILE A 126      12.841  -1.078  -7.976  1.00 12.65           O  
ATOM    717  N   GLN A 127      12.586   0.729  -9.297  1.00 12.76           N  
ATOM    718  CA  GLN A 127      13.501   0.234 -10.319  1.00 15.85           C  
ATOM    719  CB  GLN A 127      13.585   1.191 -11.517  1.00 16.42           C  
ATOM    720  CG  GLN A 127      12.487   1.016 -12.508  1.00 35.21           C  
ATOM    721  CD  GLN A 127      12.650   2.028 -13.609  1.00 48.39           C  
ATOM    722  OE1 GLN A 127      13.545   1.919 -14.450  1.00 65.07           O  
ATOM    723  NE2 GLN A 127      11.809   3.048 -13.612  1.00 55.95           N  
ATOM    724  C   GLN A 127      14.916  -0.051  -9.799  1.00 15.66           C  
ATOM    725  O   GLN A 127      15.512  -1.054 -10.175  1.00 12.34           O  
ATOM    726  N   ASP A 128      15.461   0.825  -8.942  1.00 16.23           N  
ATOM    727  CA  ASP A 128      16.756   0.575  -8.319  1.00 12.40           C  
ATOM    728  CB  ASP A 128      17.220   1.766  -7.412  1.00 13.95           C  
ATOM    729  CG  ASP A 128      17.762   2.950  -8.203  1.00 16.80           C  
ATOM    730  OD1 ASP A 128      17.983   2.799  -9.452  1.00 15.58           O  
ATOM    731  OD2 ASP A 128      18.015   4.001  -7.588  1.00 14.81           O  
ATOM    732  C   ASP A 128      16.810  -0.714  -7.506  1.00 14.53           C  
ATOM    733  O   ASP A 128      17.765  -1.486  -7.645  1.00 13.66           O  
ATOM    734  N   PHE A 129      15.784  -0.963  -6.687  1.00 15.35           N  
ATOM    735  CA  PHE A 129      15.717  -2.228  -5.975  1.00 16.26           C  
ATOM    736  CB  PHE A 129      14.512  -2.294  -5.049  1.00 14.15           C  
ATOM    737  CG  PHE A 129      14.660  -1.616  -3.704  1.00 13.80           C  
ATOM    738  CD1 PHE A 129      15.358  -2.230  -2.674  1.00 13.98           C  
ATOM    739  CD2 PHE A 129      14.040  -0.413  -3.452  1.00 11.82           C  
ATOM    740  CE1 PHE A 129      15.450  -1.638  -1.426  1.00 13.00           C  
ATOM    741  CE2 PHE A 129      14.160   0.208  -2.198  1.00 11.64           C  
ATOM    742  CZ  PHE A 129      14.863  -0.406  -1.199  1.00 11.20           C  
ATOM    743  C   PHE A 129      15.687  -3.410  -6.945  1.00 13.74           C  
ATOM    744  O   PHE A 129      16.389  -4.408  -6.738  1.00 16.01           O  
ATOM    745  N   ASN A 130      14.840  -3.316  -7.976  1.00 12.71           N  
ATOM    746  CA  ASN A 130      14.725  -4.405  -8.943  1.00 15.61           C  
ATOM    747  CB  ASN A 130      13.638  -4.119  -9.951  1.00 16.21           C  
ATOM    748  CG  ASN A 130      13.366  -5.346 -10.769  1.00 39.59           C  
ATOM    749  OD1 ASN A 130      13.082  -6.426 -10.217  1.00 35.30           O  
ATOM    750  ND2 ASN A 130      13.498  -5.228 -12.084  1.00 47.00           N  
ATOM    751  C   ASN A 130      16.059  -4.668  -9.651  1.00 14.47           C  
ATOM    752  O   ASN A 130      16.434  -5.814  -9.910  1.00 14.48           O  
ATOM    753  N   THR A 131      16.760  -3.579  -9.983  1.00 15.90           N  
ATOM    754  CA  THR A 131      18.076  -3.651 -10.593  1.00 17.53           C  
ATOM    755  CB  THR A 131      18.566  -2.250 -10.947  1.00 15.60           C  
ATOM    756  OG1 THR A 131      17.718  -1.721 -11.969  1.00 17.96           O  
ATOM    757  CG2 THR A 131      20.015  -2.242 -11.429  1.00 15.77           C  
ATOM    758  C   THR A 131      19.095  -4.368  -9.718  1.00 18.47           C  
ATOM    759  O   THR A 131      19.867  -5.188 -10.211  1.00 13.05           O  
ATOM    760  N   MET A 132      19.082  -4.049  -8.425  1.00 15.94           N  
ATOM    761  CA  MET A 132      19.953  -4.704  -7.475  1.00 17.00           C  
ATOM    762  CB  MET A 132      19.674  -4.121  -6.100  1.00 13.67           C  
ATOM    763  CG  MET A 132      20.460  -4.798  -4.989  1.00 12.32           C  
ATOM    764  SD  MET A 132      20.175  -4.046  -3.403  1.00 16.22           S  
ATOM    765  CE  MET A 132      18.629  -4.892  -2.966  1.00 16.92           C  
ATOM    766  C   MET A 132      19.781  -6.223  -7.485  1.00 16.38           C  
ATOM    767  O   MET A 132      20.762  -6.974  -7.563  1.00 19.70           O  
ATOM    768  N   PHE A 133      18.529  -6.680  -7.414  1.00 14.20           N  
ATOM    769  CA  PHE A 133      18.255  -8.109  -7.431  1.00 16.27           C  
ATOM    770  CB  PHE A 133      16.764  -8.390  -7.133  1.00 18.78           C  
ATOM    771  CG  PHE A 133      16.296  -7.889  -5.789  1.00 14.92           C  
ATOM    772  CD1 PHE A 133      16.948  -8.267  -4.627  1.00 17.16           C  
ATOM    773  CD2 PHE A 133      15.209  -7.045  -5.685  1.00 18.22           C  
ATOM    774  CE1 PHE A 133      16.520  -7.809  -3.388  1.00 19.18           C  
ATOM    775  CE2 PHE A 133      14.789  -6.587  -4.435  1.00 17.17           C  
ATOM    776  CZ  PHE A 133      15.439  -6.982  -3.297  1.00 16.48           C  
ATOM    777  C   PHE A 133      18.680  -8.735  -8.765  1.00 15.68           C  
ATOM    778  O   PHE A 133      19.315  -9.792  -8.801  1.00 14.65           O  
ATOM    779  N   THR A 134      18.301  -8.090  -9.867  1.00 13.32           N  
ATOM    780  CA  THR A 134      18.562  -8.643 -11.187  1.00 15.84           C  
ATOM    781  CB  THR A 134      17.790  -7.864 -12.291  1.00 19.29           C  
ATOM    782  OG1 THR A 134      18.256  -6.546 -12.294  1.00 43.08           O  
ATOM    783  CG2 THR A 134      16.336  -7.862 -12.093  1.00 18.56           C  
ATOM    784  C   THR A 134      20.059  -8.752 -11.489  1.00 13.83           C  
ATOM    785  O   THR A 134      20.490  -9.717 -12.126  1.00 11.77           O  
ATOM    786  N   ASN A 135      20.852  -7.770 -11.033  1.00 14.99           N  
ATOM    787  CA  ASN A 135      22.296  -7.838 -11.168  1.00 18.49           C  
ATOM    788  CB  ASN A 135      22.955  -6.645 -10.525  1.00 16.00           C  
ATOM    789  CG  ASN A 135      22.742  -5.356 -11.262  1.00 15.77           C  
ATOM    790  OD1 ASN A 135      22.325  -5.312 -12.416  1.00 12.04           O  
ATOM    791  ND2 ASN A 135      23.034  -4.279 -10.583  1.00 13.54           N  
ATOM    792  C   ASN A 135      22.858  -9.113 -10.547  1.00 15.76           C  
ATOM    793  O   ASN A 135      23.702  -9.788 -11.137  1.00 15.37           O  
ATOM    794  N   CYS A 136      22.336  -9.442  -9.368  1.00 13.28           N  
ATOM    795  CA  CYS A 136      22.767 -10.617  -8.643  1.00 16.90           C  
ATOM    796  CB  CYS A 136      22.163 -10.596  -7.249  1.00 18.51           C  
ATOM    797  SG  CYS A 136      22.697 -11.981  -6.222  1.00 17.06           S  
ATOM    798  C   CYS A 136      22.420 -11.891  -9.412  1.00 14.60           C  
ATOM    799  O   CYS A 136      23.242 -12.800  -9.527  1.00 15.46           O  
ATOM    800  N   TYR A 137      21.208 -11.924  -9.981  1.00 13.69           N  
ATOM    801  CA  TYR A 137      20.753 -13.066 -10.765  1.00 14.06           C  
ATOM    802  CB  TYR A 137      19.263 -12.963 -11.068  1.00 15.43           C  
ATOM    803  CG  TYR A 137      18.345 -12.792  -9.867  1.00 13.04           C  
ATOM    804  CD1 TYR A 137      18.703 -13.269  -8.610  1.00 15.54           C  
ATOM    805  CD2 TYR A 137      17.125 -12.140  -9.989  1.00 16.58           C  
ATOM    806  CE1 TYR A 137      17.867 -13.123  -7.519  1.00 14.53           C  
ATOM    807  CE2 TYR A 137      16.273 -11.984  -8.897  1.00 16.89           C  
ATOM    808  CZ  TYR A 137      16.661 -12.460  -7.656  1.00 20.43           C  
ATOM    809  OH  TYR A 137      15.848 -12.339  -6.555  1.00 19.60           O  
ATOM    810  C   TYR A 137      21.540 -13.221 -12.064  1.00 12.91           C  
ATOM    811  O   TYR A 137      21.822 -14.348 -12.491  1.00 15.69           O  
ATOM    812  N   ILE A 138      21.951 -12.096 -12.667  1.00 12.22           N  
ATOM    813  CA  ILE A 138      22.757 -12.133 -13.876  1.00 13.22           C  
ATOM    814  CB  ILE A 138      22.820 -10.747 -14.530  1.00 11.35           C  
ATOM    815  CG1 ILE A 138      21.464 -10.345 -15.075  1.00 16.50           C  
ATOM    816  CG2 ILE A 138      23.918 -10.701 -15.619  1.00 11.83           C  
ATOM    817  CD1 ILE A 138      21.382  -8.919 -15.615  1.00 15.98           C  
ATOM    818  C   ILE A 138      24.173 -12.656 -13.603  1.00 14.48           C  
ATOM    819  O   ILE A 138      24.686 -13.495 -14.337  1.00 13.81           O  
ATOM    820  N   TYR A 139      24.837 -12.100 -12.580  1.00 15.04           N  
ATOM    821  CA  TYR A 139      26.245 -12.363 -12.372  1.00 18.45           C  
ATOM    822  CB  TYR A 139      26.878 -11.328 -11.435  1.00 15.54           C  
ATOM    823  CG  TYR A 139      28.362 -11.531 -11.321  1.00 14.65           C  
ATOM    824  CD1 TYR A 139      29.216 -11.174 -12.363  1.00 16.67           C  
ATOM    825  CD2 TYR A 139      28.919 -12.102 -10.189  1.00 16.10           C  
ATOM    826  CE1 TYR A 139      30.589 -11.351 -12.266  1.00 13.12           C  
ATOM    827  CE2 TYR A 139      30.285 -12.332 -10.098  1.00 13.19           C  
ATOM    828  CZ  TYR A 139      31.118 -11.950 -11.135  1.00 17.40           C  
ATOM    829  OH  TYR A 139      32.460 -12.173 -11.041  1.00 12.66           O  
ATOM    830  C   TYR A 139      26.482 -13.770 -11.824  1.00 15.97           C  
ATOM    831  O   TYR A 139      27.491 -14.387 -12.149  1.00 19.00           O  
ATOM    832  N   ASN A 140      25.560 -14.246 -10.987  1.00 10.71           N  
ATOM    833  CA  ASN A 140      25.709 -15.525 -10.316  1.00 13.28           C  
ATOM    834  CB  ASN A 140      25.338 -15.367  -8.854  1.00 11.89           C  
ATOM    835  CG  ASN A 140      26.230 -14.359  -8.174  1.00 14.04           C  
ATOM    836  OD1 ASN A 140      27.363 -14.644  -7.851  1.00 11.67           O  
ATOM    837  ND2 ASN A 140      25.738 -13.155  -7.932  1.00 11.60           N  
ATOM    838  C   ASN A 140      24.887 -16.607 -11.011  1.00 15.79           C  
ATOM    839  O   ASN A 140      24.193 -16.340 -11.982  1.00 22.79           O  
ATOM    840  N   LYS A 141      25.035 -17.847 -10.557  1.00 17.94           N  
ATOM    841  CA  LYS A 141      24.355 -18.963 -11.203  1.00 17.72           C  
ATOM    842  CB  LYS A 141      25.264 -20.187 -11.274  1.00 17.90           C  
ATOM    843  CG  LYS A 141      26.580 -19.977 -11.975  1.00 25.77           C  
ATOM    844  CD  LYS A 141      27.442 -21.263 -11.982  1.00 41.74           C  
ATOM    845  CE  LYS A 141      27.786 -21.793 -10.594  1.00 56.73           C  
ATOM    846  NZ  LYS A 141      28.401 -20.752  -9.710  1.00 65.88           N  
ATOM    847  C   LYS A 141      23.096 -19.292 -10.409  1.00 11.12           C  
ATOM    848  O   LYS A 141      23.077 -19.082  -9.190  1.00 14.97           O  
ATOM    849  N   PRO A 142      22.029 -19.840 -11.042  1.00 16.64           N  
ATOM    850  CA  PRO A 142      20.871 -20.307 -10.286  1.00 14.56           C  
ATOM    851  CB  PRO A 142      20.014 -21.009 -11.344  1.00 12.94           C  
ATOM    852  CG  PRO A 142      20.446 -20.376 -12.670  1.00 11.96           C  
ATOM    853  CD  PRO A 142      21.911 -20.092 -12.495  1.00 13.93           C  
ATOM    854  C   PRO A 142      21.260 -21.261  -9.160  1.00 19.09           C  
ATOM    855  O   PRO A 142      22.133 -22.123  -9.334  1.00 15.62           O  
ATOM    856  N   GLY A 143      20.644 -21.064  -7.991  1.00 15.64           N  
ATOM    857  CA  GLY A 143      20.947 -21.909  -6.849  1.00 18.22           C  
ATOM    858  C   GLY A 143      22.171 -21.522  -6.018  1.00 12.57           C  
ATOM    859  O   GLY A 143      22.403 -22.127  -4.988  1.00 15.62           O  
ATOM    860  N   ASP A 144      22.977 -20.544  -6.464  1.00 15.01           N  
ATOM    861  CA  ASP A 144      24.055 -20.041  -5.628  1.00 13.96           C  
ATOM    862  CB  ASP A 144      24.877 -18.965  -6.308  1.00 16.13           C  
ATOM    863  CG  ASP A 144      25.827 -19.490  -7.335  1.00 20.98           C  
ATOM    864  OD1 ASP A 144      26.040 -20.739  -7.368  1.00 16.47           O  
ATOM    865  OD2 ASP A 144      26.346 -18.666  -8.139  1.00 22.42           O  
ATOM    866  C   ASP A 144      23.461 -19.482  -4.339  1.00 15.77           C  
ATOM    867  O   ASP A 144      22.371 -18.923  -4.344  1.00 15.00           O  
ATOM    868  N   ASP A 145      24.194 -19.659  -3.243  1.00 15.24           N  
ATOM    869  CA  ASP A 145      23.835 -19.067  -1.961  1.00 16.00           C  
ATOM    870  CB  ASP A 145      25.030 -19.203  -1.000  1.00 16.26           C  
ATOM    871  CG  ASP A 145      25.277 -20.634  -0.485  1.00 22.68           C  
ATOM    872  OD1 ASP A 145      24.459 -21.520  -0.779  1.00 20.75           O  
ATOM    873  OD2 ASP A 145      26.290 -20.848   0.227  1.00 16.30           O  
ATOM    874  C   ASP A 145      23.411 -17.603  -2.066  1.00 16.74           C  
ATOM    875  O   ASP A 145      22.384 -17.206  -1.515  1.00 15.28           O  
ATOM    876  N   ILE A 146      24.216 -16.781  -2.744  1.00 14.45           N  
ATOM    877  CA  ILE A 146      23.909 -15.364  -2.849  1.00 13.51           C  
ATOM    878  CB  ILE A 146      25.088 -14.614  -3.493  1.00 14.98           C  
ATOM    879  CG1 ILE A 146      24.935 -13.071  -3.341  1.00 16.61           C  
ATOM    880  CG2 ILE A 146      25.282 -15.005  -4.962  1.00 12.66           C  
ATOM    881  CD1 ILE A 146      24.891 -12.595  -1.899  1.00 16.56           C  
ATOM    882  C   ILE A 146      22.602 -15.102  -3.599  1.00 15.21           C  
ATOM    883  O   ILE A 146      21.877 -14.151  -3.293  1.00 11.97           O  
ATOM    884  N   VAL A 147      22.296 -15.954  -4.580  1.00 15.89           N  
ATOM    885  CA  VAL A 147      21.050 -15.850  -5.317  1.00 14.91           C  
ATOM    886  CB  VAL A 147      21.054 -16.709  -6.603  1.00 13.10           C  
ATOM    887  CG1 VAL A 147      19.669 -16.737  -7.258  1.00 13.23           C  
ATOM    888  CG2 VAL A 147      22.105 -16.220  -7.577  1.00 14.06           C  
ATOM    889  C   VAL A 147      19.868 -16.200  -4.410  1.00 16.67           C  
ATOM    890  O   VAL A 147      18.832 -15.539  -4.455  1.00 18.15           O  
ATOM    891  N   LEU A 148      20.013 -17.235  -3.581  1.00 13.60           N  
ATOM    892  CA  LEU A 148      18.932 -17.600  -2.680  1.00 12.11           C  
ATOM    893  CB  LEU A 148      19.257 -18.883  -1.938  1.00 15.22           C  
ATOM    894  CG  LEU A 148      19.457 -20.143  -2.819  1.00 20.26           C  
ATOM    895  CD1 LEU A 148      19.734 -21.335  -1.959  1.00 18.58           C  
ATOM    896  CD2 LEU A 148      18.273 -20.410  -3.735  1.00 15.53           C  
ATOM    897  C   LEU A 148      18.693 -16.464  -1.690  1.00 15.75           C  
ATOM    898  O   LEU A 148      17.553 -16.196  -1.310  1.00 17.49           O  
ATOM    899  N   MET A 149      19.777 -15.772  -1.308  1.00 14.78           N  
ATOM    900  CA  MET A 149      19.676 -14.652  -0.393  1.00 14.67           C  
ATOM    901  CB  MET A 149      21.082 -14.175   0.044  1.00 14.26           C  
ATOM    902  CG  MET A 149      21.730 -15.122   1.021  1.00 18.17           C  
ATOM    903  SD  MET A 149      23.481 -14.797   1.307  1.00 18.17           S  
ATOM    904  CE  MET A 149      23.402 -13.521   2.532  1.00 16.80           C  
ATOM    905  C   MET A 149      18.895 -13.520  -1.051  1.00 14.29           C  
ATOM    906  O   MET A 149      17.994 -12.954  -0.429  1.00 18.26           O  
ATOM    907  N   ALA A 150      19.280 -13.176  -2.286  1.00 17.02           N  
ATOM    908  CA  ALA A 150      18.609 -12.129  -3.033  1.00 18.93           C  
ATOM    909  CB  ALA A 150      19.296 -11.891  -4.360  1.00 17.32           C  
ATOM    910  C   ALA A 150      17.133 -12.461  -3.246  1.00 15.89           C  
ATOM    911  O   ALA A 150      16.282 -11.583  -3.152  1.00 17.80           O  
ATOM    912  N   GLU A 151      16.829 -13.720  -3.563  1.00 16.24           N  
ATOM    913  CA  GLU A 151      15.444 -14.147  -3.738  1.00 15.67           C  
ATOM    914  CB  GLU A 151      15.398 -15.595  -4.163  1.00 20.18           C  
ATOM    915  CG  GLU A 151      15.724 -15.812  -5.631  1.00 21.56           C  
ATOM    916  CD  GLU A 151      15.678 -17.269  -6.084  1.00 24.48           C  
ATOM    917  OE1 GLU A 151      15.545 -18.189  -5.241  1.00 18.83           O  
ATOM    918  OE2 GLU A 151      15.758 -17.483  -7.310  1.00 31.66           O  
ATOM    919  C   GLU A 151      14.610 -13.924  -2.467  1.00 22.35           C  
ATOM    920  O   GLU A 151      13.475 -13.462  -2.539  1.00 17.21           O  
ATOM    921  N   ALA A 152      15.166 -14.248  -1.292  1.00 18.61           N  
ATOM    922  CA  ALA A 152      14.458 -14.020  -0.041  1.00 16.98           C  
ATOM    923  CB  ALA A 152      15.180 -14.674   1.119  1.00 14.25           C  
ATOM    924  C   ALA A 152      14.248 -12.525   0.211  1.00 20.46           C  
ATOM    925  O   ALA A 152      13.158 -12.117   0.608  1.00 15.37           O  
ATOM    926  N   LEU A 153      15.272 -11.695  -0.048  1.00 17.14           N  
ATOM    927  CA  LEU A 153      15.096 -10.255   0.040  1.00 19.58           C  
ATOM    928  CB  LEU A 153      16.428  -9.522  -0.183  1.00 19.89           C  
ATOM    929  CG  LEU A 153      17.428  -9.562   0.918  1.00 26.06           C  
ATOM    930  CD1 LEU A 153      18.748  -8.907   0.500  1.00 30.48           C  
ATOM    931  CD2 LEU A 153      16.924  -8.822   2.117  1.00 29.01           C  
ATOM    932  C   LEU A 153      14.059  -9.695  -0.932  1.00 20.08           C  
ATOM    933  O   LEU A 153      13.275  -8.821  -0.567  1.00 19.88           O  
ATOM    934  N   GLU A 154      14.095 -10.171  -2.182  1.00 17.38           N  
ATOM    935  CA  GLU A 154      13.143  -9.763  -3.189  1.00 19.49           C  
ATOM    936  CB  GLU A 154      13.492 -10.370  -4.555  1.00 16.98           C  
ATOM    937  CG  GLU A 154      12.563  -9.882  -5.641  1.00 17.17           C  
ATOM    938  CD  GLU A 154      12.813 -10.442  -7.018  1.00 26.33           C  
ATOM    939  OE1 GLU A 154      13.412 -11.540  -7.134  1.00 21.04           O  
ATOM    940  OE2 GLU A 154      12.398  -9.764  -7.987  1.00 28.56           O  
ATOM    941  C   GLU A 154      11.708 -10.114  -2.791  1.00 13.80           C  
ATOM    942  O   GLU A 154      10.793  -9.338  -3.037  1.00 13.26           O  
ATOM    943  N   LYS A 155      11.500 -11.283  -2.194  1.00 14.62           N  
ATOM    944  CA  LYS A 155      10.164 -11.649  -1.750  1.00 21.71           C  
ATOM    945  CB  LYS A 155      10.160 -13.095  -1.261  1.00 16.74           C  
ATOM    946  CG  LYS A 155       8.813 -13.548  -0.736  1.00 21.18           C  
ATOM    947  CD  LYS A 155       8.850 -14.962  -0.199  1.00 26.95           C  
ATOM    948  CE  LYS A 155       7.539 -15.321   0.447  1.00 30.96           C  
ATOM    949  NZ  LYS A 155       7.462 -16.765   0.753  1.00 32.27           N  
ATOM    950  C   LYS A 155       9.654 -10.662  -0.687  1.00 23.41           C  
ATOM    951  O   LYS A 155       8.515 -10.187  -0.744  1.00 15.26           O  
ATOM    952  N   LEU A 156      10.519 -10.313   0.268  1.00 14.35           N  
ATOM    953  CA  LEU A 156      10.152  -9.353   1.301  1.00 15.88           C  
ATOM    954  CB  LEU A 156      11.278  -9.276   2.323  1.00 12.29           C  
ATOM    955  CG  LEU A 156      11.102  -8.302   3.511  1.00 14.55           C  
ATOM    956  CD1 LEU A 156       9.905  -8.652   4.374  1.00 17.76           C  
ATOM    957  CD2 LEU A 156      12.319  -8.307   4.384  1.00 18.08           C  
ATOM    958  C   LEU A 156       9.865  -7.969   0.706  1.00 18.27           C  
ATOM    959  O   LEU A 156       8.917  -7.279   1.108  1.00 14.21           O  
ATOM    960  N   PHE A 157      10.720  -7.563  -0.239  1.00 16.98           N  
ATOM    961  CA  PHE A 157      10.518  -6.332  -0.983  1.00 13.69           C  
ATOM    962  CB  PHE A 157      11.602  -6.174  -2.022  1.00 13.31           C  
ATOM    963  CG  PHE A 157      11.396  -5.035  -2.992  1.00 16.28           C  
ATOM    964  CD1 PHE A 157      11.533  -3.720  -2.578  1.00 14.30           C  
ATOM    965  CD2 PHE A 157      11.088  -5.282  -4.316  1.00 21.24           C  
ATOM    966  CE1 PHE A 157      11.383  -2.676  -3.472  1.00 15.27           C  
ATOM    967  CE2 PHE A 157      10.948  -4.223  -5.212  1.00 23.37           C  
ATOM    968  CZ  PHE A 157      11.081  -2.934  -4.773  1.00 18.23           C  
ATOM    969  C   PHE A 157       9.131  -6.277  -1.619  1.00 11.99           C  
ATOM    970  O   PHE A 157       8.413  -5.301  -1.467  1.00 13.14           O  
ATOM    971  N   LEU A 158       8.767  -7.330  -2.353  1.00 14.67           N  
ATOM    972  CA  LEU A 158       7.476  -7.389  -3.017  1.00 14.43           C  
ATOM    973  CB  LEU A 158       7.430  -8.636  -3.920  1.00 17.93           C  
ATOM    974  CG  LEU A 158       8.377  -8.519  -5.130  1.00 20.01           C  
ATOM    975  CD1 LEU A 158       8.356  -9.793  -6.028  1.00 22.40           C  
ATOM    976  CD2 LEU A 158       8.024  -7.275  -5.985  1.00 25.25           C  
ATOM    977  C   LEU A 158       6.317  -7.329  -2.025  1.00 13.70           C  
ATOM    978  O   LEU A 158       5.336  -6.630  -2.277  1.00 13.19           O  
ATOM    979  N   GLN A 159       6.455  -8.021  -0.887  1.00 10.66           N  
ATOM    980  CA  GLN A 159       5.469  -7.939   0.180  1.00 15.01           C  
ATOM    981  CB  GLN A 159       5.871  -8.859   1.341  1.00 17.73           C  
ATOM    982  CG  GLN A 159       5.730 -10.335   0.966  1.00 26.88           C  
ATOM    983  CD  GLN A 159       6.332 -11.238   1.995  1.00 21.25           C  
ATOM    984  OE1 GLN A 159       7.393 -10.971   2.529  1.00 27.99           O  
ATOM    985  NE2 GLN A 159       5.681 -12.335   2.277  1.00 23.35           N  
ATOM    986  C   GLN A 159       5.259  -6.505   0.678  1.00 12.92           C  
ATOM    987  O   GLN A 159       4.119  -6.071   0.850  1.00 12.40           O  
ATOM    988  N   LYS A 160       6.357  -5.759   0.879  1.00 13.40           N  
ATOM    989  CA  LYS A 160       6.246  -4.410   1.415  1.00 13.07           C  
ATOM    990  CB  LYS A 160       7.597  -3.928   1.984  1.00 17.08           C  
ATOM    991  CG  LYS A 160       8.004  -4.686   3.264  1.00 14.58           C  
ATOM    992  CD  LYS A 160       6.951  -4.626   4.406  1.00 22.97           C  
ATOM    993  CE  LYS A 160       7.249  -5.546   5.544  1.00 29.55           C  
ATOM    994  NZ  LYS A 160       6.040  -5.795   6.350  1.00 30.04           N  
ATOM    995  C   LYS A 160       5.706  -3.429   0.383  1.00 14.69           C  
ATOM    996  O   LYS A 160       4.909  -2.562   0.721  1.00 10.45           O  
ATOM    997  N   ILE A 161       6.145  -3.585  -0.867  1.00 13.60           N  
ATOM    998  CA  ILE A 161       5.664  -2.769  -1.969  1.00 16.08           C  
ATOM    999  CB  ILE A 161       6.495  -3.117  -3.245  1.00 23.62           C  
ATOM   1000  CG1 ILE A 161       7.910  -2.590  -3.084  1.00 31.57           C  
ATOM   1001  CG2 ILE A 161       5.862  -2.610  -4.534  1.00 34.55           C  
ATOM   1002  CD1 ILE A 161       7.957  -1.199  -2.762  1.00 25.11           C  
ATOM   1003  C   ILE A 161       4.167  -2.915  -2.212  1.00 13.94           C  
ATOM   1004  O   ILE A 161       3.517  -1.991  -2.683  1.00 15.02           O  
ATOM   1005  N   ASN A 162       3.621  -4.086  -1.897  1.00 15.67           N  
ATOM   1006  CA  ASN A 162       2.192  -4.302  -2.019  1.00 20.74           C  
ATOM   1007  CB  ASN A 162       1.831  -5.726  -1.665  1.00 19.83           C  
ATOM   1008  CG  ASN A 162       1.476  -6.519  -2.858  1.00 25.82           C  
ATOM   1009  OD1 ASN A 162       2.103  -6.429  -3.919  1.00 32.43           O  
ATOM   1010  ND2 ASN A 162       0.395  -7.248  -2.712  1.00 33.63           N  
ATOM   1011  C   ASN A 162       1.374  -3.357  -1.151  1.00 17.02           C  
ATOM   1012  O   ASN A 162       0.206  -3.137  -1.435  1.00 16.01           O  
ATOM   1013  N   GLU A 163       1.993  -2.847  -0.080  1.00 16.11           N  
ATOM   1014  CA  GLU A 163       1.331  -1.945   0.850  1.00 22.38           C  
ATOM   1015  CB  GLU A 163       1.699  -2.319   2.302  1.00 28.77           C  
ATOM   1016  CG  GLU A 163       1.387  -3.746   2.714  1.00 35.54           C  
ATOM   1017  CD  GLU A 163      -0.074  -4.039   2.967  1.00 42.44           C  
ATOM   1018  OE1 GLU A 163      -0.708  -3.300   3.755  1.00 54.92           O  
ATOM   1019  OE2 GLU A 163      -0.580  -5.030   2.397  1.00 52.34           O  
ATOM   1020  C   GLU A 163       1.727  -0.485   0.624  1.00 17.98           C  
ATOM   1021  O   GLU A 163       1.536   0.345   1.502  1.00 14.69           O  
ATOM   1022  N   LEU A 164       2.293  -0.179  -0.550  1.00 13.30           N  
ATOM   1023  CA  LEU A 164       2.635   1.190  -0.909  1.00 18.55           C  
ATOM   1024  CB  LEU A 164       3.219   1.201  -2.325  1.00 20.59           C  
ATOM   1025  CG  LEU A 164       3.971   2.418  -2.792  1.00 27.05           C  
ATOM   1026  CD1 LEU A 164       5.292   2.604  -2.042  1.00 21.65           C  
ATOM   1027  CD2 LEU A 164       4.233   2.325  -4.290  1.00 26.06           C  
ATOM   1028  C   LEU A 164       1.368   2.036  -0.827  1.00 15.37           C  
ATOM   1029  O   LEU A 164       0.354   1.662  -1.400  1.00 12.80           O  
ATOM   1030  N   PRO A 165       1.355   3.180  -0.106  1.00 11.98           N  
ATOM   1031  CA  PRO A 165       0.180   4.034  -0.091  1.00 14.26           C  
ATOM   1032  CB  PRO A 165       0.521   5.088   0.974  1.00 14.88           C  
ATOM   1033  CG  PRO A 165       1.967   5.169   0.968  1.00 13.36           C  
ATOM   1034  CD  PRO A 165       2.459   3.743   0.678  1.00 15.28           C  
ATOM   1035  C   PRO A 165      -0.082   4.662  -1.457  1.00 16.44           C  
ATOM   1036  O   PRO A 165       0.829   4.807  -2.266  1.00 10.41           O  
ATOM   1037  N   THR A 166      -1.340   5.006  -1.724  1.00 21.15           N  
ATOM   1038  CA  THR A 166      -1.654   5.758  -2.924  1.00 34.51           C  
ATOM   1039  CB  THR A 166      -3.138   5.599  -3.261  1.00 31.65           C  
ATOM   1040  OG1 THR A 166      -3.895   6.054  -2.154  1.00 29.04           O  
ATOM   1041  CG2 THR A 166      -3.491   4.147  -3.606  1.00 36.52           C  
ATOM   1042  C   THR A 166      -1.157   7.190  -2.707  1.00 35.72           C  
ATOM   1043  O   THR A 166      -1.143   7.687  -1.583  1.00 26.61           O  
ATOM   1044  N   GLU A 167      -0.701   7.824  -3.794  1.00 52.09           N  
ATOM   1045  CA  GLU A 167      -0.221   9.196  -3.762  1.00 63.80           C  
ATOM   1046  CB  GLU A 167       0.118   9.700  -5.195  1.00 55.58           C  
ATOM   1047  CG  GLU A 167      -1.052   9.765  -6.173  1.00 57.85           C  
ATOM   1048  CD  GLU A 167      -1.603   8.433  -6.645  1.00 54.22           C  
ATOM   1049  OE1 GLU A 167      -0.944   7.392  -6.418  1.00 49.61           O  
ATOM   1050  OE2 GLU A 167      -2.710   8.433  -7.230  1.00 48.33           O  
ATOM   1051  C   GLU A 167      -1.213  10.131  -3.072  1.00 64.09           C  
ATOM   1052  O   GLU A 167      -2.418  10.049  -3.297  1.00 67.12           O  
ATOM   1053  N   GLU A 168      -0.667  11.034  -2.248  1.00 77.52           N  
ATOM   1054  CA  GLU A 168      -1.418  11.917  -1.367  1.00 75.31           C  
ATOM   1055  CB  GLU A 168      -0.461  12.977  -0.782  1.00 71.89           C  
ATOM   1056  CG  GLU A 168      -0.952  13.638   0.490  1.00 63.67           C  
ATOM   1057  CD  GLU A 168      -0.050  14.764   0.946  1.00 64.35           C  
ATOM   1058  OE1 GLU A 168       0.174  15.689   0.135  1.00 55.15           O  
ATOM   1059  OE2 GLU A 168       0.438  14.726   2.099  1.00 69.21           O  
ATOM   1060  C   GLU A 168      -2.585  12.662  -2.022  1.00 78.89           C  
ATOM   1061  O   GLU A 168      -3.541  13.011  -1.335  1.00 56.36           O  
ATOM   1062  OXT GLU A 168      -2.559  12.942  -3.219  1.00 89.39           O  
TER    1063      GLU A 168 
ATOM   1064  N   SER B  42      40.083  14.857  12.648  1.00 23.32           N  
ATOM   1065  CA  SER B  42      39.174  15.921  12.252  1.00 36.51           C  
ATOM   1066  CB  SER B  42      38.083  15.412  11.324  1.00 27.53           C  
ATOM   1067  OG  SER B  42      38.599  14.965  10.086  1.00 32.82           O  
ATOM   1068  C   SER B  42      38.498  16.580  13.445  1.00 35.54           C  
ATOM   1069  O   SER B  42      38.012  15.902  14.345  1.00 35.86           O  
ATOM   1070  N   MET B  43      38.403  17.904  13.356  1.00 25.46           N  
ATOM   1071  CA  MET B  43      38.005  18.746  14.459  1.00 23.62           C  
ATOM   1072  CB  MET B  43      38.719  20.105  14.368  1.00 24.63           C  
ATOM   1073  CG  MET B  43      40.223  20.006  14.465  1.00 37.79           C  
ATOM   1074  SD  MET B  43      41.011  21.531  13.865  1.00 33.26           S  
ATOM   1075  CE  MET B  43      40.454  22.650  15.119  1.00 21.66           C  
ATOM   1076  C   MET B  43      36.495  18.942  14.384  1.00 15.49           C  
ATOM   1077  O   MET B  43      35.853  18.707  13.358  1.00 11.87           O  
ATOM   1078  N   ASN B  44      35.940  19.351  15.512  1.00 15.62           N  
ATOM   1079  CA  ASN B  44      34.557  19.765  15.569  1.00 13.87           C  
ATOM   1080  CB  ASN B  44      34.046  19.704  16.984  1.00 15.32           C  
ATOM   1081  CG  ASN B  44      34.039  18.315  17.551  1.00 14.68           C  
ATOM   1082  OD1 ASN B  44      33.571  17.342  16.928  1.00 14.65           O  
ATOM   1083  ND2 ASN B  44      34.557  18.200  18.729  1.00 11.60           N  
ATOM   1084  C   ASN B  44      34.421  21.171  14.998  1.00 15.73           C  
ATOM   1085  O   ASN B  44      35.317  22.002  15.110  1.00 13.48           O  
ATOM   1086  N   PRO B  45      33.296  21.470  14.331  1.00 14.83           N  
ATOM   1087  CA  PRO B  45      32.958  22.840  13.979  1.00 19.37           C  
ATOM   1088  CB  PRO B  45      31.749  22.678  13.081  1.00 16.31           C  
ATOM   1089  CG  PRO B  45      31.103  21.418  13.580  1.00 16.94           C  
ATOM   1090  CD  PRO B  45      32.248  20.509  13.950  1.00 18.77           C  
ATOM   1091  C   PRO B  45      32.550  23.641  15.199  1.00 17.63           C  
ATOM   1092  O   PRO B  45      32.231  23.062  16.236  1.00 13.47           O  
ATOM   1093  N   PRO B  46      32.488  24.980  15.105  1.00 22.09           N  
ATOM   1094  CA  PRO B  46      31.822  25.730  16.155  1.00 21.22           C  
ATOM   1095  CB  PRO B  46      31.893  27.181  15.695  1.00 17.51           C  
ATOM   1096  CG  PRO B  46      32.267  27.106  14.225  1.00 20.25           C  
ATOM   1097  CD  PRO B  46      32.942  25.803  13.973  1.00 18.63           C  
ATOM   1098  C   PRO B  46      30.393  25.233  16.297  1.00 19.32           C  
ATOM   1099  O   PRO B  46      29.767  24.829  15.311  1.00 15.76           O  
ATOM   1100  N   PRO B  47      29.842  25.241  17.524  1.00 15.53           N  
ATOM   1101  CA  PRO B  47      28.471  24.822  17.740  1.00 15.83           C  
ATOM   1102  CB  PRO B  47      28.369  24.814  19.252  1.00 18.82           C  
ATOM   1103  CG  PRO B  47      29.269  25.887  19.680  1.00 23.50           C  
ATOM   1104  CD  PRO B  47      30.448  25.835  18.726  1.00 23.74           C  
ATOM   1105  C   PRO B  47      27.502  25.791  17.072  1.00 19.83           C  
ATOM   1106  O   PRO B  47      27.902  26.886  16.693  1.00 17.63           O  
ATOM   1107  N   PRO B  48      26.239  25.403  16.798  1.00 18.49           N  
ATOM   1108  CA  PRO B  48      25.312  26.328  16.170  1.00 17.15           C  
ATOM   1109  CB  PRO B  48      24.039  25.509  15.989  1.00 16.45           C  
ATOM   1110  CG  PRO B  48      24.485  24.072  16.191  1.00 18.31           C  
ATOM   1111  CD  PRO B  48      25.649  24.083  17.056  1.00 15.51           C  
ATOM   1112  C   PRO B  48      25.099  27.556  17.039  1.00 15.14           C  
ATOM   1113  O   PRO B  48      25.213  27.482  18.258  1.00 14.52           O  
ATOM   1114  N   GLU B  49      24.844  28.680  16.371  1.00 18.54           N  
ATOM   1115  CA  GLU B  49      24.632  29.948  17.025  1.00 17.69           C  
ATOM   1116  CB  GLU B  49      24.323  30.960  15.910  1.00 18.39           C  
ATOM   1117  CG  GLU B  49      24.061  32.346  16.366  1.00 22.56           C  
ATOM   1118  CD  GLU B  49      23.836  33.250  15.174  1.00 23.71           C  
ATOM   1119  OE1 GLU B  49      22.734  33.197  14.568  1.00 17.50           O  
ATOM   1120  OE2 GLU B  49      24.776  34.005  14.843  1.00 25.22           O  
ATOM   1121  C   GLU B  49      23.477  29.828  18.014  1.00 16.20           C  
ATOM   1122  O   GLU B  49      22.427  29.268  17.682  1.00 17.99           O  
ATOM   1123  N   THR B  50      23.662  30.403  19.206  1.00 15.93           N  
ATOM   1124  CA  THR B  50      22.575  30.560  20.159  1.00 17.52           C  
ATOM   1125  CB  THR B  50      22.803  29.692  21.376  1.00 20.26           C  
ATOM   1126  OG1 THR B  50      24.022  30.066  22.000  1.00 20.12           O  
ATOM   1127  CG2 THR B  50      22.845  28.208  21.041  1.00 19.18           C  
ATOM   1128  C   THR B  50      22.364  32.009  20.593  1.00 16.51           C  
ATOM   1129  O   THR B  50      21.432  32.297  21.334  1.00 15.68           O  
ATOM   1130  N   SER B  51      23.199  32.920  20.093  1.00 14.11           N  
ATOM   1131  CA  SER B  51      23.091  34.333  20.411  1.00 16.52           C  
ATOM   1132  CB  SER B  51      24.049  34.647  21.556  1.00 13.86           C  
ATOM   1133  OG  SER B  51      24.297  36.031  21.703  1.00 19.57           O  
ATOM   1134  C   SER B  51      23.426  35.161  19.175  1.00 12.55           C  
ATOM   1135  O   SER B  51      24.480  34.944  18.588  1.00 14.09           O  
ATOM   1136  N   ASN B  52      22.515  36.049  18.752  1.00 12.96           N  
ATOM   1137  CA  ASN B  52      22.825  36.997  17.701  1.00 11.01           C  
ATOM   1138  CB  ASN B  52      22.536  36.381  16.348  1.00 12.83           C  
ATOM   1139  CG  ASN B  52      22.837  37.305  15.185  1.00 21.00           C  
ATOM   1140  OD1 ASN B  52      23.011  38.532  15.331  1.00 17.15           O  
ATOM   1141  ND2 ASN B  52      22.862  36.730  14.021  1.00 26.04           N  
ATOM   1142  C   ASN B  52      21.970  38.236  17.935  1.00 11.91           C  
ATOM   1143  O   ASN B  52      20.763  38.201  17.685  1.00 12.23           O  
ATOM   1144  N   PRO B  53      22.545  39.323  18.493  1.00 12.42           N  
ATOM   1145  CA  PRO B  53      21.764  40.510  18.854  1.00 11.57           C  
ATOM   1146  CB  PRO B  53      22.825  41.461  19.423  1.00 12.44           C  
ATOM   1147  CG  PRO B  53      23.912  40.597  19.883  1.00 12.95           C  
ATOM   1148  CD  PRO B  53      23.950  39.424  18.933  1.00 12.20           C  
ATOM   1149  C   PRO B  53      20.994  41.154  17.698  1.00 15.48           C  
ATOM   1150  O   PRO B  53      19.968  41.790  17.937  1.00 16.71           O  
ATOM   1151  N   ASN B  54      21.482  41.014  16.451  1.00 12.73           N  
ATOM   1152  CA  ASN B  54      20.805  41.641  15.327  1.00 12.94           C  
ATOM   1153  CB  ASN B  54      21.828  42.066  14.281  1.00 10.62           C  
ATOM   1154  CG  ASN B  54      22.478  43.377  14.626  1.00 14.05           C  
ATOM   1155  OD1 ASN B  54      21.939  44.190  15.333  1.00 14.49           O  
ATOM   1156  ND2 ASN B  54      23.604  43.673  14.032  1.00 18.58           N  
ATOM   1157  C   ASN B  54      19.696  40.780  14.714  1.00 12.32           C  
ATOM   1158  O   ASN B  54      18.982  41.230  13.820  1.00 15.43           O  
ATOM   1159  N   LYS B  55      19.540  39.546  15.200  1.00 14.37           N  
ATOM   1160  CA  LYS B  55      18.448  38.686  14.768  1.00 15.16           C  
ATOM   1161  CB  LYS B  55      18.817  37.215  15.005  1.00 15.67           C  
ATOM   1162  CG  LYS B  55      17.771  36.227  14.554  1.00 12.54           C  
ATOM   1163  CD  LYS B  55      18.167  34.754  14.921  1.00 14.39           C  
ATOM   1164  CE  LYS B  55      17.320  33.686  14.266  1.00 15.76           C  
ATOM   1165  NZ  LYS B  55      15.896  33.694  14.724  1.00 16.60           N  
ATOM   1166  C   LYS B  55      17.192  39.069  15.553  1.00 14.31           C  
ATOM   1167  O   LYS B  55      17.195  39.038  16.781  1.00 12.40           O  
ATOM   1168  N   PRO B  56      16.059  39.419  14.901  1.00 12.78           N  
ATOM   1169  CA  PRO B  56      14.870  39.817  15.651  1.00 11.39           C  
ATOM   1170  CB  PRO B  56      13.974  40.406  14.574  1.00 13.37           C  
ATOM   1171  CG  PRO B  56      14.391  39.599  13.297  1.00 15.32           C  
ATOM   1172  CD  PRO B  56      15.868  39.420  13.442  1.00 15.13           C  
ATOM   1173  C   PRO B  56      14.251  38.648  16.410  1.00 11.38           C  
ATOM   1174  O   PRO B  56      14.342  37.510  15.969  1.00 13.18           O  
ATOM   1175  N   LYS B  57      13.676  38.938  17.583  1.00 11.91           N  
ATOM   1176  CA  LYS B  57      13.232  37.915  18.520  1.00 14.76           C  
ATOM   1177  CB  LYS B  57      14.027  38.043  19.858  1.00 17.26           C  
ATOM   1178  CG  LYS B  57      15.531  38.009  19.724  1.00 15.76           C  
ATOM   1179  CD  LYS B  57      16.023  36.785  18.890  1.00 21.17           C  
ATOM   1180  CE  LYS B  57      17.508  36.495  19.094  1.00 30.59           C  
ATOM   1181  NZ  LYS B  57      18.386  37.698  18.847  1.00 21.57           N  
ATOM   1182  C   LYS B  57      11.749  38.082  18.824  1.00 10.34           C  
ATOM   1183  O   LYS B  57      11.248  39.205  18.862  1.00 11.10           O  
ATOM   1184  N   ARG B  58      11.055  36.960  19.079  1.00 11.18           N  
ATOM   1185  CA  ARG B  58       9.691  36.977  19.563  1.00 12.52           C  
ATOM   1186  CB  ARG B  58       8.707  36.631  18.466  1.00 15.76           C  
ATOM   1187  CG  ARG B  58       8.240  37.750  17.719  1.00 24.24           C  
ATOM   1188  CD  ARG B  58       7.058  37.434  16.882  1.00 16.15           C  
ATOM   1189  NE  ARG B  58       7.128  36.175  16.155  1.00 12.82           N  
ATOM   1190  CZ  ARG B  58       6.167  35.761  15.355  1.00 14.59           C  
ATOM   1191  NH1 ARG B  58       5.192  36.566  14.981  1.00 11.05           N  
ATOM   1192  NH2 ARG B  58       6.148  34.500  14.945  1.00 11.49           N  
ATOM   1193  C   ARG B  58       9.455  35.905  20.613  1.00 12.99           C  
ATOM   1194  O   ARG B  58       9.994  34.821  20.478  1.00 12.21           O  
ATOM   1195  N   GLN B  59       8.578  36.195  21.576  1.00 11.33           N  
ATOM   1196  CA  GLN B  59       8.017  35.168  22.433  1.00 19.00           C  
ATOM   1197  CB  GLN B  59       8.059  35.621  23.897  1.00 21.47           C  
ATOM   1198  CG  GLN B  59       9.470  35.521  24.451  1.00 29.24           C  
ATOM   1199  CD  GLN B  59       9.651  36.303  25.727  1.00 54.28           C  
ATOM   1200  OE1 GLN B  59       9.689  37.544  25.731  1.00 60.59           O  
ATOM   1201  NE2 GLN B  59       9.807  35.591  26.841  1.00 43.74           N  
ATOM   1202  C   GLN B  59       6.597  34.904  21.946  1.00 20.35           C  
ATOM   1203  O   GLN B  59       5.811  35.834  21.815  1.00 25.20           O  
ATOM   1204  N   THR B  60       6.307  33.656  21.580  1.00 14.14           N  
ATOM   1205  CA  THR B  60       4.977  33.287  21.140  1.00 11.04           C  
ATOM   1206  CB  THR B  60       4.943  32.844  19.662  1.00 15.76           C  
ATOM   1207  OG1 THR B  60       5.584  31.558  19.532  1.00 10.06           O  
ATOM   1208  CG2 THR B  60       5.604  33.826  18.750  1.00 16.52           C  
ATOM   1209  C   THR B  60       4.526  32.154  22.047  1.00 10.73           C  
ATOM   1210  O   THR B  60       5.348  31.474  22.648  1.00  8.59           O  
ATOM   1211  N   ASN B  61       3.216  31.967  22.122  1.00 12.53           N  
ATOM   1212  CA  ASN B  61       2.641  30.858  22.862  1.00 19.82           C  
ATOM   1213  CB  ASN B  61       1.117  30.930  22.819  1.00 21.24           C  
ATOM   1214  CG  ASN B  61       0.550  30.778  21.425  1.00 36.46           C  
ATOM   1215  OD1 ASN B  61       1.117  31.325  20.450  1.00 37.95           O  
ATOM   1216  ND2 ASN B  61      -0.537  30.002  21.280  1.00 44.30           N  
ATOM   1217  C   ASN B  61       3.150  29.512  22.344  1.00 16.75           C  
ATOM   1218  O   ASN B  61       3.336  28.592  23.123  1.00 14.51           O  
ATOM   1219  N   GLN B  62       3.384  29.399  21.040  1.00 12.64           N  
ATOM   1220  CA  GLN B  62       3.898  28.158  20.476  1.00 12.06           C  
ATOM   1221  CB  GLN B  62       3.812  28.215  18.966  1.00 19.36           C  
ATOM   1222  CG  GLN B  62       2.415  28.079  18.444  1.00 18.38           C  
ATOM   1223  CD  GLN B  62       2.440  27.959  16.941  1.00 21.82           C  
ATOM   1224  OE1 GLN B  62       3.369  28.443  16.268  1.00 29.60           O  
ATOM   1225  NE2 GLN B  62       1.390  27.363  16.377  1.00 22.48           N  
ATOM   1226  C   GLN B  62       5.335  27.852  20.881  1.00 13.45           C  
ATOM   1227  O   GLN B  62       5.660  26.698  21.158  1.00 14.64           O  
ATOM   1228  N   LEU B  63       6.201  28.884  20.881  1.00 11.85           N  
ATOM   1229  CA  LEU B  63       7.555  28.724  21.377  1.00 12.95           C  
ATOM   1230  CB  LEU B  63       8.388  30.006  21.066  1.00 12.04           C  
ATOM   1231  CG  LEU B  63       8.802  30.082  19.597  1.00  9.17           C  
ATOM   1232  CD1 LEU B  63       9.284  31.415  19.222  1.00 10.22           C  
ATOM   1233  CD2 LEU B  63       9.888  29.062  19.310  1.00 10.72           C  
ATOM   1234  C   LEU B  63       7.572  28.391  22.861  1.00 17.32           C  
ATOM   1235  O   LEU B  63       8.340  27.532  23.289  1.00 11.82           O  
ATOM   1236  N   GLN B  64       6.708  29.044  23.639  1.00 11.74           N  
ATOM   1237  CA  GLN B  64       6.578  28.705  25.049  1.00 17.23           C  
ATOM   1238  CB  GLN B  64       5.586  29.650  25.758  1.00 18.69           C  
ATOM   1239  CG  GLN B  64       6.223  30.915  26.316  1.00 33.24           C  
ATOM   1240  CD  GLN B  64       5.267  31.636  27.252  1.00 56.55           C  
ATOM   1241  OE1 GLN B  64       4.997  31.175  28.372  1.00 49.15           O  
ATOM   1242  NE2 GLN B  64       4.731  32.776  26.815  1.00 49.23           N  
ATOM   1243  C   GLN B  64       6.173  27.240  25.250  1.00 12.97           C  
ATOM   1244  O   GLN B  64       6.729  26.541  26.100  1.00 13.09           O  
ATOM   1245  N   TYR B  65       5.220  26.760  24.454  1.00 16.76           N  
ATOM   1246  CA  TYR B  65       4.809  25.366  24.536  1.00 13.63           C  
ATOM   1247  CB  TYR B  65       3.609  25.137  23.607  1.00 17.07           C  
ATOM   1248  CG  TYR B  65       2.904  23.819  23.806  1.00 15.94           C  
ATOM   1249  CD1 TYR B  65       1.872  23.699  24.722  1.00 23.84           C  
ATOM   1250  CD2 TYR B  65       3.233  22.704  23.043  1.00 21.20           C  
ATOM   1251  CE1 TYR B  65       1.189  22.501  24.893  1.00 22.24           C  
ATOM   1252  CE2 TYR B  65       2.574  21.486  23.224  1.00 19.66           C  
ATOM   1253  CZ  TYR B  65       1.549  21.395  24.148  1.00 17.32           C  
ATOM   1254  OH  TYR B  65       0.845  20.244  24.335  1.00 20.85           O  
ATOM   1255  C   TYR B  65       5.943  24.414  24.152  1.00 13.38           C  
ATOM   1256  O   TYR B  65       6.165  23.383  24.792  1.00 10.67           O  
ATOM   1257  N   LEU B  66       6.677  24.758  23.090  1.00 14.14           N  
ATOM   1258  CA  LEU B  66       7.839  23.977  22.689  1.00 13.68           C  
ATOM   1259  CB  LEU B  66       8.442  24.597  21.435  1.00 17.83           C  
ATOM   1260  CG  LEU B  66       7.724  24.276  20.126  1.00 18.12           C  
ATOM   1261  CD1 LEU B  66       8.262  25.093  19.006  1.00 17.50           C  
ATOM   1262  CD2 LEU B  66       7.907  22.873  19.726  1.00 19.26           C  
ATOM   1263  C   LEU B  66       8.899  23.816  23.792  1.00 18.44           C  
ATOM   1264  O   LEU B  66       9.478  22.737  23.944  1.00 17.62           O  
ATOM   1265  N   LEU B  67       9.146  24.869  24.587  1.00 14.45           N  
ATOM   1266  CA  LEU B  67      10.067  24.763  25.713  1.00 15.71           C  
ATOM   1267  CB  LEU B  67      10.538  26.149  26.132  1.00 16.58           C  
ATOM   1268  CG  LEU B  67      11.428  26.257  27.368  1.00 18.66           C  
ATOM   1269  CD1 LEU B  67      12.698  25.425  27.241  1.00 14.49           C  
ATOM   1270  CD2 LEU B  67      11.775  27.704  27.634  1.00 19.85           C  
ATOM   1271  C   LEU B  67       9.456  24.017  26.905  1.00 13.88           C  
ATOM   1272  O   LEU B  67      10.009  23.027  27.379  1.00 18.72           O  
ATOM   1273  N   ARG B  68       8.275  24.451  27.336  1.00 12.53           N  
ATOM   1274  CA  ARG B  68       7.715  24.027  28.611  1.00 16.52           C  
ATOM   1275  CB  ARG B  68       6.649  25.014  29.127  1.00 18.02           C  
ATOM   1276  CG  ARG B  68       7.110  26.438  29.351  1.00 35.83           C  
ATOM   1277  CD  ARG B  68       8.181  26.593  30.391  1.00 48.69           C  
ATOM   1278  NE  ARG B  68       8.556  27.996  30.527  1.00 63.76           N  
ATOM   1279  CZ  ARG B  68       9.643  28.431  31.153  1.00 71.12           C  
ATOM   1280  NH1 ARG B  68      10.442  27.605  31.810  1.00 72.36           N  
ATOM   1281  NH2 ARG B  68       9.937  29.728  31.121  1.00 61.28           N  
ATOM   1282  C   ARG B  68       7.065  22.649  28.536  1.00 14.95           C  
ATOM   1283  O   ARG B  68       6.916  21.996  29.567  1.00 15.54           O  
ATOM   1284  N   VAL B  69       6.647  22.228  27.333  1.00 17.46           N  
ATOM   1285  CA  VAL B  69       5.973  20.944  27.187  1.00 18.86           C  
ATOM   1286  CB  VAL B  69       4.521  21.074  26.645  1.00 18.49           C  
ATOM   1287  CG1 VAL B  69       3.899  19.699  26.389  1.00 23.17           C  
ATOM   1288  CG2 VAL B  69       3.622  21.889  27.577  1.00 15.79           C  
ATOM   1289  C   VAL B  69       6.808  19.985  26.331  1.00 18.12           C  
ATOM   1290  O   VAL B  69       7.168  18.903  26.789  1.00 17.08           O  
ATOM   1291  N   VAL B  70       7.093  20.368  25.085  1.00 18.61           N  
ATOM   1292  CA  VAL B  70       7.703  19.446  24.131  1.00 19.30           C  
ATOM   1293  CB  VAL B  70       7.621  19.991  22.699  1.00 22.94           C  
ATOM   1294  CG1 VAL B  70       8.277  19.044  21.694  1.00 18.89           C  
ATOM   1295  CG2 VAL B  70       6.160  20.318  22.327  1.00 26.56           C  
ATOM   1296  C   VAL B  70       9.144  19.115  24.514  1.00 19.63           C  
ATOM   1297  O   VAL B  70       9.503  17.948  24.667  1.00 16.47           O  
ATOM   1298  N   LEU B  71       9.965  20.149  24.703  1.00 19.42           N  
ATOM   1299  CA  LEU B  71      11.356  19.935  25.041  1.00 19.06           C  
ATOM   1300  CB  LEU B  71      12.164  21.258  25.036  1.00 19.07           C  
ATOM   1301  CG  LEU B  71      13.630  21.092  25.460  1.00 22.67           C  
ATOM   1302  CD1 LEU B  71      14.409  20.383  24.359  1.00 19.35           C  
ATOM   1303  CD2 LEU B  71      14.264  22.446  25.840  1.00 23.57           C  
ATOM   1304  C   LEU B  71      11.460  19.249  26.397  1.00 20.28           C  
ATOM   1305  O   LEU B  71      12.275  18.353  26.556  1.00 19.20           O  
ATOM   1306  N   LYS B  72      10.630  19.650  27.365  1.00 19.30           N  
ATOM   1307  CA  LYS B  72      10.575  18.997  28.661  1.00 16.40           C  
ATOM   1308  CB  LYS B  72       9.459  19.589  29.499  1.00 15.84           C  
ATOM   1309  CG  LYS B  72       9.294  18.975  30.869  1.00 14.23           C  
ATOM   1310  CD  LYS B  72       8.239  19.691  31.695  1.00 15.62           C  
ATOM   1311  CE  LYS B  72       7.773  18.803  32.839  1.00 18.05           C  
ATOM   1312  NZ  LYS B  72       6.633  19.391  33.558  1.00 18.09           N  
ATOM   1313  C   LYS B  72      10.358  17.487  28.557  1.00 20.11           C  
ATOM   1314  O   LYS B  72      11.077  16.725  29.197  1.00 21.02           O  
ATOM   1315  N   THR B  73       9.336  17.087  27.780  1.00 16.62           N  
ATOM   1316  CA  THR B  73       9.011  15.685  27.592  1.00 20.07           C  
ATOM   1317  CB  THR B  73       7.761  15.549  26.709  1.00 20.23           C  
ATOM   1318  OG1 THR B  73       6.708  16.309  27.276  1.00 18.84           O  
ATOM   1319  CG2 THR B  73       7.308  14.153  26.605  1.00 24.35           C  
ATOM   1320  C   THR B  73      10.177  14.907  26.973  1.00 16.53           C  
ATOM   1321  O   THR B  73      10.502  13.807  27.415  1.00 15.79           O  
ATOM   1322  N   LEU B  74      10.777  15.473  25.921  1.00 16.14           N  
ATOM   1323  CA  LEU B  74      11.856  14.797  25.210  1.00 16.12           C  
ATOM   1324  CB  LEU B  74      12.174  15.527  23.913  1.00 13.77           C  
ATOM   1325  CG  LEU B  74      11.148  15.546  22.808  1.00 22.10           C  
ATOM   1326  CD1 LEU B  74      11.704  16.240  21.615  1.00 32.43           C  
ATOM   1327  CD2 LEU B  74      10.739  14.242  22.432  1.00 26.57           C  
ATOM   1328  C   LEU B  74      13.126  14.714  26.060  1.00 18.94           C  
ATOM   1329  O   LEU B  74      13.817  13.699  26.053  1.00 16.38           O  
ATOM   1330  N   TRP B  75      13.436  15.795  26.796  1.00 18.53           N  
ATOM   1331  CA  TRP B  75      14.669  15.887  27.559  1.00 15.68           C  
ATOM   1332  CB  TRP B  75      14.803  17.278  28.185  1.00 20.66           C  
ATOM   1333  CG  TRP B  75      16.155  17.545  28.719  1.00 14.43           C  
ATOM   1334  CD1 TRP B  75      16.645  17.189  29.939  1.00 18.72           C  
ATOM   1335  NE1 TRP B  75      17.956  17.620  30.060  1.00 14.72           N  
ATOM   1336  CE2 TRP B  75      18.337  18.215  28.894  1.00 16.80           C  
ATOM   1337  CZ2 TRP B  75      19.556  18.794  28.530  1.00 16.97           C  
ATOM   1338  CH2 TRP B  75      19.649  19.310  27.279  1.00 15.45           C  
ATOM   1339  CZ3 TRP B  75      18.571  19.293  26.402  1.00 13.20           C  
ATOM   1340  CE3 TRP B  75      17.360  18.744  26.759  1.00 14.27           C  
ATOM   1341  CD2 TRP B  75      17.230  18.175  28.022  1.00 16.77           C  
ATOM   1342  C   TRP B  75      14.724  14.812  28.642  1.00 17.93           C  
ATOM   1343  O   TRP B  75      15.795  14.273  28.925  1.00 14.93           O  
ATOM   1344  N   LYS B  76      13.561  14.506  29.232  1.00 14.45           N  
ATOM   1345  CA  LYS B  76      13.500  13.539  30.315  1.00 16.80           C  
ATOM   1346  CB  LYS B  76      12.340  13.861  31.265  1.00 18.54           C  
ATOM   1347  CG  LYS B  76      10.961  13.708  30.669  1.00 20.09           C  
ATOM   1348  CD  LYS B  76       9.832  14.216  31.599  1.00 27.07           C  
ATOM   1349  CE  LYS B  76       9.504  13.223  32.689  1.00 25.25           C  
ATOM   1350  NZ  LYS B  76       8.373  13.702  33.526  1.00 36.18           N  
ATOM   1351  C   LYS B  76      13.445  12.083  29.852  1.00 13.57           C  
ATOM   1352  O   LYS B  76      13.523  11.181  30.673  1.00 13.52           O  
ATOM   1353  N   HIS B  77      13.324  11.850  28.550  1.00 13.55           N  
ATOM   1354  CA  HIS B  77      13.218  10.493  28.037  1.00 13.25           C  
ATOM   1355  CB  HIS B  77      12.865  10.525  26.547  1.00 13.29           C  
ATOM   1356  CG  HIS B  77      12.392   9.216  26.003  1.00 13.97           C  
ATOM   1357  ND1 HIS B  77      13.283   8.236  25.617  1.00 14.48           N  
ATOM   1358  CE1 HIS B  77      12.551   7.229  25.167  1.00 12.85           C  
ATOM   1359  NE2 HIS B  77      11.242   7.527  25.228  1.00 14.21           N  
ATOM   1360  CD2 HIS B  77      11.140   8.803  25.729  1.00 13.41           C  
ATOM   1361  C   HIS B  77      14.531   9.745  28.269  1.00 12.89           C  
ATOM   1362  O   HIS B  77      15.613  10.327  28.196  1.00 15.33           O  
ATOM   1363  N   GLN B  78      14.420   8.440  28.516  1.00 11.82           N  
ATOM   1364  CA  GLN B  78      15.566   7.586  28.781  1.00 13.70           C  
ATOM   1365  CB  GLN B  78      15.047   6.181  29.167  1.00 15.91           C  
ATOM   1366  CG  GLN B  78      14.434   5.425  27.979  1.00 22.39           C  
ATOM   1367  CD  GLN B  78      13.804   4.105  28.341  1.00 43.03           C  
ATOM   1368  OE1 GLN B  78      14.473   3.169  28.796  1.00 37.73           O  
ATOM   1369  NE2 GLN B  78      12.506   3.981  28.106  1.00 50.12           N  
ATOM   1370  C   GLN B  78      16.548   7.521  27.608  1.00 15.95           C  
ATOM   1371  O   GLN B  78      17.695   7.142  27.790  1.00 14.25           O  
ATOM   1372  N   PHE B  79      16.104   7.888  26.397  1.00 15.49           N  
ATOM   1373  CA  PHE B  79      16.956   7.887  25.223  1.00 13.18           C  
ATOM   1374  CB  PHE B  79      16.187   7.256  24.062  1.00 10.82           C  
ATOM   1375  CG  PHE B  79      15.937   5.770  24.154  1.00 11.44           C  
ATOM   1376  CD1 PHE B  79      16.667   4.966  25.041  1.00 13.94           C  
ATOM   1377  CD2 PHE B  79      14.995   5.167  23.349  1.00 13.31           C  
ATOM   1378  CE1 PHE B  79      16.447   3.605  25.113  1.00 14.00           C  
ATOM   1379  CE2 PHE B  79      14.771   3.798  23.425  1.00 12.61           C  
ATOM   1380  CZ  PHE B  79      15.501   3.019  24.303  1.00 17.47           C  
ATOM   1381  C   PHE B  79      17.466   9.257  24.780  1.00 16.69           C  
ATOM   1382  O   PHE B  79      18.064   9.371  23.713  1.00 16.27           O  
ATOM   1383  N   ALA B  80      17.205  10.288  25.580  1.00 17.61           N  
ATOM   1384  CA  ALA B  80      17.553  11.657  25.214  1.00 18.20           C  
ATOM   1385  CB  ALA B  80      16.808  12.624  26.121  1.00 17.72           C  
ATOM   1386  C   ALA B  80      19.049  11.981  25.285  1.00 14.80           C  
ATOM   1387  O   ALA B  80      19.527  12.867  24.564  1.00 14.28           O  
ATOM   1388  N   TRP B  81      19.775  11.294  26.179  1.00 19.59           N  
ATOM   1389  CA  TRP B  81      21.126  11.718  26.518  1.00 16.99           C  
ATOM   1390  CB  TRP B  81      21.755  10.794  27.593  1.00 17.86           C  
ATOM   1391  CG  TRP B  81      21.821   9.341  27.247  1.00 13.99           C  
ATOM   1392  CD1 TRP B  81      20.838   8.409  27.412  1.00 14.73           C  
ATOM   1393  NE1 TRP B  81      21.268   7.190  26.959  1.00 12.55           N  
ATOM   1394  CE2 TRP B  81      22.537   7.317  26.474  1.00 11.11           C  
ATOM   1395  CZ2 TRP B  81      23.379   6.375  25.891  1.00 15.23           C  
ATOM   1396  CH2 TRP B  81      24.615   6.810  25.465  1.00 12.32           C  
ATOM   1397  CZ3 TRP B  81      25.011   8.138  25.611  1.00 14.06           C  
ATOM   1398  CE3 TRP B  81      24.181   9.069  26.188  1.00 11.46           C  
ATOM   1399  CD2 TRP B  81      22.910   8.666  26.622  1.00 12.10           C  
ATOM   1400  C   TRP B  81      22.081  11.934  25.334  1.00 17.98           C  
ATOM   1401  O   TRP B  81      22.844  12.907  25.342  1.00 13.40           O  
ATOM   1402  N   PRO B  82      22.083  11.110  24.254  1.00 13.62           N  
ATOM   1403  CA  PRO B  82      22.992  11.350  23.133  1.00 14.06           C  
ATOM   1404  CB  PRO B  82      22.731  10.191  22.196  1.00 14.91           C  
ATOM   1405  CG  PRO B  82      22.047   9.140  23.041  1.00 18.87           C  
ATOM   1406  CD  PRO B  82      21.221   9.946  24.007  1.00 15.07           C  
ATOM   1407  C   PRO B  82      22.712  12.647  22.389  1.00 15.84           C  
ATOM   1408  O   PRO B  82      23.559  13.119  21.632  1.00 14.17           O  
ATOM   1409  N   PHE B  83      21.488  13.172  22.562  1.00 14.27           N  
ATOM   1410  CA  PHE B  83      21.050  14.333  21.805  1.00 13.80           C  
ATOM   1411  CB  PHE B  83      19.634  14.079  21.307  1.00 17.43           C  
ATOM   1412  CG  PHE B  83      19.545  12.830  20.470  1.00 14.97           C  
ATOM   1413  CD1 PHE B  83      19.892  12.848  19.131  1.00 15.25           C  
ATOM   1414  CD2 PHE B  83      19.144  11.624  21.032  1.00 17.70           C  
ATOM   1415  CE1 PHE B  83      19.822  11.688  18.366  1.00 14.62           C  
ATOM   1416  CE2 PHE B  83      19.092  10.470  20.271  1.00 19.43           C  
ATOM   1417  CZ  PHE B  83      19.423  10.505  18.948  1.00 13.41           C  
ATOM   1418  C   PHE B  83      21.099  15.635  22.605  1.00 12.04           C  
ATOM   1419  O   PHE B  83      20.688  16.671  22.092  1.00 12.83           O  
ATOM   1420  N   GLN B  84      21.645  15.584  23.824  1.00  6.79           N  
ATOM   1421  CA  GLN B  84      21.592  16.725  24.726  1.00  7.35           C  
ATOM   1422  CB  GLN B  84      21.502  16.249  26.195  1.00  6.85           C  
ATOM   1423  CG  GLN B  84      20.078  15.742  26.567  1.00  6.31           C  
ATOM   1424  CD  GLN B  84      20.000  15.101  27.921  1.00  8.16           C  
ATOM   1425  OE1 GLN B  84      20.992  14.824  28.542  1.00 12.58           O  
ATOM   1426  NE2 GLN B  84      18.800  14.813  28.429  1.00 10.19           N  
ATOM   1427  C   GLN B  84      22.765  17.691  24.526  1.00  7.63           C  
ATOM   1428  O   GLN B  84      22.829  18.720  25.187  1.00  7.32           O  
ATOM   1429  N   GLN B  85      23.686  17.361  23.621  1.00  8.45           N  
ATOM   1430  CA  GLN B  85      24.816  18.226  23.323  1.00 11.70           C  
ATOM   1431  CB  GLN B  85      26.010  17.995  24.299  1.00 11.78           C  
ATOM   1432  CG  GLN B  85      26.573  16.593  24.302  1.00 16.01           C  
ATOM   1433  CD  GLN B  85      25.587  15.584  24.930  1.00 20.95           C  
ATOM   1434  OE1 GLN B  85      25.170  15.718  26.092  1.00 21.22           O  
ATOM   1435  NE2 GLN B  85      25.192  14.572  24.172  1.00 18.78           N  
ATOM   1436  C   GLN B  85      25.247  17.979  21.887  1.00 12.62           C  
ATOM   1437  O   GLN B  85      24.883  16.952  21.287  1.00  8.16           O  
ATOM   1438  N   PRO B  86      26.018  18.919  21.288  1.00  9.90           N  
ATOM   1439  CA  PRO B  86      26.536  18.707  19.945  1.00 11.27           C  
ATOM   1440  CB  PRO B  86      27.425  19.930  19.712  1.00 13.29           C  
ATOM   1441  CG  PRO B  86      26.832  21.007  20.551  1.00  9.83           C  
ATOM   1442  CD  PRO B  86      26.334  20.255  21.822  1.00 12.62           C  
ATOM   1443  C   PRO B  86      27.307  17.400  19.835  1.00 10.01           C  
ATOM   1444  O   PRO B  86      27.988  16.980  20.783  1.00  9.56           O  
ATOM   1445  N   VAL B  87      27.187  16.746  18.684  1.00  9.74           N  
ATOM   1446  CA  VAL B  87      28.010  15.575  18.442  1.00 12.32           C  
ATOM   1447  CB  VAL B  87      27.680  14.931  17.094  1.00 15.39           C  
ATOM   1448  CG1 VAL B  87      28.659  13.800  16.775  1.00 20.91           C  
ATOM   1449  CG2 VAL B  87      26.225  14.431  17.053  1.00 13.63           C  
ATOM   1450  C   VAL B  87      29.489  15.957  18.538  1.00 14.08           C  
ATOM   1451  O   VAL B  87      29.986  16.745  17.727  1.00 10.88           O  
ATOM   1452  N   ASP B  88      30.191  15.364  19.511  1.00 13.72           N  
ATOM   1453  CA  ASP B  88      31.620  15.567  19.672  1.00 16.99           C  
ATOM   1454  CB  ASP B  88      31.999  15.635  21.135  1.00 17.67           C  
ATOM   1455  CG  ASP B  88      33.446  15.976  21.400  1.00 24.26           C  
ATOM   1456  OD1 ASP B  88      34.287  15.869  20.448  1.00 16.44           O  
ATOM   1457  OD2 ASP B  88      33.748  16.347  22.518  1.00 20.96           O  
ATOM   1458  C   ASP B  88      32.389  14.473  18.933  1.00 13.95           C  
ATOM   1459  O   ASP B  88      32.729  13.420  19.487  1.00 12.79           O  
ATOM   1460  N   ALA B  89      32.704  14.772  17.675  1.00 13.48           N  
ATOM   1461  CA  ALA B  89      33.326  13.802  16.794  1.00 15.92           C  
ATOM   1462  CB  ALA B  89      33.342  14.331  15.385  1.00 18.55           C  
ATOM   1463  C   ALA B  89      34.732  13.419  17.240  1.00 14.39           C  
ATOM   1464  O   ALA B  89      35.208  12.337  16.900  1.00 16.95           O  
ATOM   1465  N   VAL B  90      35.388  14.306  17.997  1.00 13.94           N  
ATOM   1466  CA  VAL B  90      36.704  14.022  18.541  1.00 14.39           C  
ATOM   1467  CB  VAL B  90      37.403  15.305  19.015  1.00 15.57           C  
ATOM   1468  CG1 VAL B  90      38.741  14.976  19.651  1.00 21.88           C  
ATOM   1469  CG2 VAL B  90      37.566  16.317  17.873  1.00 17.33           C  
ATOM   1470  C   VAL B  90      36.615  12.993  19.664  1.00 11.78           C  
ATOM   1471  O   VAL B  90      37.252  11.952  19.595  1.00 11.08           O  
ATOM   1472  N   LYS B  91      35.818  13.293  20.692  1.00 12.05           N  
ATOM   1473  CA  LYS B  91      35.672  12.406  21.835  1.00 16.13           C  
ATOM   1474  CB  LYS B  91      34.827  13.045  22.949  1.00 23.36           C  
ATOM   1475  CG  LYS B  91      35.533  14.130  23.731  1.00 40.86           C  
ATOM   1476  CD  LYS B  91      36.739  13.665  24.535  1.00 50.11           C  
ATOM   1477  CE  LYS B  91      37.541  14.836  25.073  1.00 50.20           C  
ATOM   1478  NZ  LYS B  91      36.834  15.553  26.170  1.00 59.25           N  
ATOM   1479  C   LYS B  91      35.050  11.062  21.465  1.00 13.67           C  
ATOM   1480  O   LYS B  91      35.430  10.052  22.052  1.00 11.72           O  
ATOM   1481  N   LEU B  92      34.149  11.059  20.479  1.00 11.97           N  
ATOM   1482  CA  LEU B  92      33.470   9.841  20.055  1.00 16.64           C  
ATOM   1483  CB  LEU B  92      32.071  10.184  19.498  1.00 12.28           C  
ATOM   1484  CG  LEU B  92      31.134  10.852  20.484  1.00 24.54           C  
ATOM   1485  CD1 LEU B  92      29.867  11.324  19.817  1.00 25.16           C  
ATOM   1486  CD2 LEU B  92      30.756   9.930  21.599  1.00 22.43           C  
ATOM   1487  C   LEU B  92      34.247   9.086  18.981  1.00 15.19           C  
ATOM   1488  O   LEU B  92      33.824   8.011  18.551  1.00 18.02           O  
ATOM   1489  N   ASN B  93      35.339   9.694  18.502  1.00 15.55           N  
ATOM   1490  CA  ASN B  93      36.153   9.117  17.440  1.00 16.82           C  
ATOM   1491  CB  ASN B  93      36.914   7.877  17.952  1.00 17.24           C  
ATOM   1492  CG  ASN B  93      37.977   7.420  16.983  1.00 25.87           C  
ATOM   1493  OD1 ASN B  93      38.544   8.217  16.213  1.00 23.30           O  
ATOM   1494  ND2 ASN B  93      38.232   6.135  16.953  1.00 25.83           N  
ATOM   1495  C   ASN B  93      35.318   8.807  16.198  1.00 14.74           C  
ATOM   1496  O   ASN B  93      35.247   7.669  15.737  1.00 15.23           O  
ATOM   1497  N   LEU B  94      34.707   9.856  15.654  1.00 17.23           N  
ATOM   1498  CA  LEU B  94      33.930   9.794  14.423  1.00 17.66           C  
ATOM   1499  CB  LEU B  94      32.476  10.159  14.708  1.00 19.73           C  
ATOM   1500  CG  LEU B  94      31.732   9.315  15.765  1.00 14.89           C  
ATOM   1501  CD1 LEU B  94      30.323   9.862  15.982  1.00 18.55           C  
ATOM   1502  CD2 LEU B  94      31.643   7.843  15.393  1.00 18.17           C  
ATOM   1503  C   LEU B  94      34.550  10.791  13.445  1.00 18.91           C  
ATOM   1504  O   LEU B  94      34.007  11.868  13.191  1.00 13.44           O  
ATOM   1505  N   PRO B  95      35.707  10.462  12.839  1.00 20.20           N  
ATOM   1506  CA  PRO B  95      36.413  11.417  11.995  1.00 24.10           C  
ATOM   1507  CB  PRO B  95      37.703  10.659  11.626  1.00 22.39           C  
ATOM   1508  CG  PRO B  95      37.356   9.219  11.788  1.00 26.19           C  
ATOM   1509  CD  PRO B  95      36.398   9.170  12.957  1.00 20.99           C  
ATOM   1510  C   PRO B  95      35.648  11.867  10.749  1.00 19.92           C  
ATOM   1511  O   PRO B  95      35.952  12.925  10.201  1.00 16.78           O  
ATOM   1512  N   ASP B  96      34.669  11.059  10.305  1.00 14.71           N  
ATOM   1513  CA  ASP B  96      33.877  11.368   9.124  1.00 13.98           C  
ATOM   1514  CB  ASP B  96      33.668  10.109   8.278  1.00 16.38           C  
ATOM   1515  CG  ASP B  96      32.926   8.993   8.981  1.00 19.49           C  
ATOM   1516  OD1 ASP B  96      32.756   9.083  10.235  1.00 19.39           O  
ATOM   1517  OD2 ASP B  96      32.490   8.046   8.284  1.00 27.96           O  
ATOM   1518  C   ASP B  96      32.517  12.010   9.419  1.00 17.82           C  
ATOM   1519  O   ASP B  96      31.765  12.314   8.493  1.00 15.13           O  
ATOM   1520  N   TYR B  97      32.204  12.255  10.694  1.00 14.13           N  
ATOM   1521  CA  TYR B  97      30.879  12.746  11.049  1.00 16.40           C  
ATOM   1522  CB  TYR B  97      30.682  12.995  12.583  1.00 17.96           C  
ATOM   1523  CG  TYR B  97      29.231  13.334  12.904  1.00 18.02           C  
ATOM   1524  CD1 TYR B  97      28.266  12.334  13.018  1.00 14.09           C  
ATOM   1525  CD2 TYR B  97      28.808  14.657  12.991  1.00 15.94           C  
ATOM   1526  CE1 TYR B  97      26.930  12.646  13.262  1.00 14.16           C  
ATOM   1527  CE2 TYR B  97      27.487  14.978  13.257  1.00 16.19           C  
ATOM   1528  CZ  TYR B  97      26.543  13.977  13.377  1.00 13.00           C  
ATOM   1529  OH  TYR B  97      25.235  14.336  13.601  1.00 15.86           O  
ATOM   1530  C   TYR B  97      30.561  14.033  10.286  1.00 13.09           C  
ATOM   1531  O   TYR B  97      29.528  14.126   9.612  1.00 13.54           O  
ATOM   1532  N   TYR B  98      31.463  15.015  10.400  1.00 13.94           N  
ATOM   1533  CA  TYR B  98      31.257  16.329   9.812  1.00 17.14           C  
ATOM   1534  CB  TYR B  98      31.926  17.411  10.704  1.00 14.71           C  
ATOM   1535  CG  TYR B  98      31.185  17.608  12.015  1.00 16.48           C  
ATOM   1536  CD1 TYR B  98      29.906  18.130  12.043  1.00 20.40           C  
ATOM   1537  CD2 TYR B  98      31.750  17.228  13.228  1.00 22.30           C  
ATOM   1538  CE1 TYR B  98      29.208  18.292  13.245  1.00 30.77           C  
ATOM   1539  CE2 TYR B  98      31.064  17.392  14.441  1.00 16.41           C  
ATOM   1540  CZ  TYR B  98      29.791  17.927  14.451  1.00 25.26           C  
ATOM   1541  OH  TYR B  98      29.052  18.074  15.654  1.00 19.00           O  
ATOM   1542  C   TYR B  98      31.650  16.391   8.330  1.00 15.15           C  
ATOM   1543  O   TYR B  98      31.411  17.398   7.655  1.00 21.89           O  
ATOM   1544  N   LYS B  99      32.198  15.292   7.799  1.00 14.39           N  
ATOM   1545  CA  LYS B  99      32.285  15.099   6.363  1.00 13.69           C  
ATOM   1546  CB  LYS B  99      33.296  14.001   6.024  1.00 22.22           C  
ATOM   1547  CG  LYS B  99      34.721  14.391   6.357  1.00 28.97           C  
ATOM   1548  CD  LYS B  99      35.739  13.266   6.063  1.00 31.88           C  
ATOM   1549  CE  LYS B  99      37.129  13.793   5.827  1.00 44.37           C  
ATOM   1550  NZ  LYS B  99      37.503  14.866   6.798  1.00 47.54           N  
ATOM   1551  C   LYS B  99      30.918  14.770   5.767  1.00 17.36           C  
ATOM   1552  O   LYS B  99      30.648  15.115   4.626  1.00 15.46           O  
ATOM   1553  N   ILE B 100      30.065  14.091   6.539  1.00 14.47           N  
ATOM   1554  CA  ILE B 100      28.741  13.673   6.100  1.00 12.76           C  
ATOM   1555  CB  ILE B 100      28.485  12.260   6.647  1.00 13.87           C  
ATOM   1556  CG1 ILE B 100      29.502  11.258   6.009  1.00 12.98           C  
ATOM   1557  CG2 ILE B 100      27.024  11.825   6.430  1.00 15.34           C  
ATOM   1558  CD1 ILE B 100      29.643   9.972   6.701  1.00 23.21           C  
ATOM   1559  C   ILE B 100      27.654  14.668   6.511  1.00 14.17           C  
ATOM   1560  O   ILE B 100      26.765  14.972   5.726  1.00 15.81           O  
ATOM   1561  N   ILE B 101      27.743  15.184   7.740  1.00 11.54           N  
ATOM   1562  CA  ILE B 101      26.734  16.066   8.305  1.00 10.91           C  
ATOM   1563  CB  ILE B 101      26.384  15.636   9.760  1.00 12.41           C  
ATOM   1564  CG1 ILE B 101      25.774  14.210   9.773  1.00 14.80           C  
ATOM   1565  CG2 ILE B 101      25.444  16.640  10.473  1.00 14.33           C  
ATOM   1566  CD1 ILE B 101      24.576  13.960   8.845  1.00 12.68           C  
ATOM   1567  C   ILE B 101      27.211  17.513   8.247  1.00 14.51           C  
ATOM   1568  O   ILE B 101      28.144  17.890   8.955  1.00 17.04           O  
ATOM   1569  N   LYS B 102      26.543  18.308   7.414  1.00 14.12           N  
ATOM   1570  CA  LYS B 102      26.920  19.697   7.192  1.00 14.42           C  
ATOM   1571  CB  LYS B 102      26.898  19.995   5.682  1.00 14.62           C  
ATOM   1572  CG  LYS B 102      27.824  19.097   4.861  1.00 17.65           C  
ATOM   1573  CD  LYS B 102      29.226  19.036   5.399  1.00 20.14           C  
ATOM   1574  CE  LYS B 102      30.167  18.385   4.433  1.00 25.11           C  
ATOM   1575  NZ  LYS B 102      31.570  18.442   4.940  1.00 28.32           N  
ATOM   1576  C   LYS B 102      26.032  20.695   7.930  1.00 12.73           C  
ATOM   1577  O   LYS B 102      26.336  21.876   7.931  1.00 14.65           O  
ATOM   1578  N   THR B 103      24.932  20.219   8.525  1.00 11.46           N  
ATOM   1579  CA  THR B 103      24.004  21.045   9.281  1.00 15.44           C  
ATOM   1580  CB  THR B 103      22.662  21.258   8.546  1.00 21.34           C  
ATOM   1581  OG1 THR B 103      22.867  21.637   7.193  1.00 30.61           O  
ATOM   1582  CG2 THR B 103      21.846  22.357   9.209  1.00 28.78           C  
ATOM   1583  C   THR B 103      23.745  20.417  10.646  1.00 17.61           C  
ATOM   1584  O   THR B 103      22.677  19.864  10.910  1.00 18.58           O  
ATOM   1585  N   PRO B 104      24.735  20.439  11.558  1.00 14.92           N  
ATOM   1586  CA  PRO B 104      24.564  19.773  12.836  1.00 17.95           C  
ATOM   1587  CB  PRO B 104      25.956  19.864  13.471  1.00 19.20           C  
ATOM   1588  CG  PRO B 104      26.672  20.915  12.716  1.00 22.14           C  
ATOM   1589  CD  PRO B 104      26.045  21.082  11.398  1.00 21.10           C  
ATOM   1590  C   PRO B 104      23.495  20.445  13.678  1.00 15.92           C  
ATOM   1591  O   PRO B 104      23.229  21.640  13.523  1.00 14.10           O  
ATOM   1592  N   MET B 105      22.853  19.666  14.537  1.00 13.63           N  
ATOM   1593  CA  MET B 105      21.882  20.226  15.459  1.00 16.47           C  
ATOM   1594  CB  MET B 105      20.523  20.519  14.746  1.00 17.30           C  
ATOM   1595  CG  MET B 105      19.506  21.267  15.596  1.00 15.92           C  
ATOM   1596  SD  MET B 105      20.150  22.747  16.465  1.00 17.51           S  
ATOM   1597  CE  MET B 105      20.735  23.750  15.107  1.00 17.75           C  
ATOM   1598  C   MET B 105      21.722  19.224  16.595  1.00 20.32           C  
ATOM   1599  O   MET B 105      21.914  18.016  16.408  1.00 15.73           O  
ATOM   1600  N   ASP B 106      21.377  19.742  17.774  1.00 15.82           N  
ATOM   1601  CA  ASP B 106      21.175  18.909  18.943  1.00 17.86           C  
ATOM   1602  CB  ASP B 106      22.515  18.691  19.645  1.00 16.26           C  
ATOM   1603  CG  ASP B 106      23.066  19.970  20.197  1.00 19.66           C  
ATOM   1604  OD1 ASP B 106      23.652  20.777  19.391  1.00 18.82           O  
ATOM   1605  OD2 ASP B 106      22.878  20.209  21.415  1.00 13.52           O  
ATOM   1606  C   ASP B 106      20.165  19.594  19.861  1.00 11.92           C  
ATOM   1607  O   ASP B 106      19.930  20.784  19.720  1.00 13.40           O  
ATOM   1608  N   MET B 107      19.637  18.859  20.842  1.00 11.76           N  
ATOM   1609  CA  MET B 107      18.666  19.426  21.770  1.00 14.26           C  
ATOM   1610  CB  MET B 107      17.916  18.355  22.592  1.00 12.43           C  
ATOM   1611  CG  MET B 107      16.966  17.589  21.840  1.00 23.97           C  
ATOM   1612  SD  MET B 107      15.675  16.813  22.874  1.00 18.14           S  
ATOM   1613  CE  MET B 107      16.609  15.758  23.849  1.00 12.60           C  
ATOM   1614  C   MET B 107      19.269  20.390  22.773  1.00 13.04           C  
ATOM   1615  O   MET B 107      18.547  21.222  23.298  1.00 16.62           O  
ATOM   1616  N   GLY B 108      20.553  20.231  23.112  1.00 14.43           N  
ATOM   1617  CA  GLY B 108      21.267  21.194  23.939  1.00 14.14           C  
ATOM   1618  C   GLY B 108      21.180  22.605  23.347  1.00 15.13           C  
ATOM   1619  O   GLY B 108      20.828  23.568  24.031  1.00 13.07           O  
ATOM   1620  N   THR B 109      21.512  22.691  22.059  1.00 11.17           N  
ATOM   1621  CA  THR B 109      21.428  23.912  21.276  1.00 13.61           C  
ATOM   1622  CB  THR B 109      21.994  23.649  19.882  1.00 17.55           C  
ATOM   1623  OG1 THR B 109      23.391  23.331  19.990  1.00 17.07           O  
ATOM   1624  CG2 THR B 109      21.798  24.822  18.951  1.00 17.70           C  
ATOM   1625  C   THR B 109      19.993  24.427  21.222  1.00 18.89           C  
ATOM   1626  O   THR B 109      19.756  25.607  21.446  1.00 11.88           O  
ATOM   1627  N   ILE B 110      19.031  23.532  20.946  1.00 15.35           N  
ATOM   1628  CA  ILE B 110      17.640  23.925  20.884  1.00 14.18           C  
ATOM   1629  CB  ILE B 110      16.724  22.750  20.415  1.00 18.25           C  
ATOM   1630  CG1 ILE B 110      17.100  22.308  18.997  1.00 14.87           C  
ATOM   1631  CG2 ILE B 110      15.259  23.143  20.516  1.00 14.88           C  
ATOM   1632  CD1 ILE B 110      16.393  21.041  18.541  1.00 16.22           C  
ATOM   1633  C   ILE B 110      17.165  24.479  22.224  1.00 12.99           C  
ATOM   1634  O   ILE B 110      16.433  25.467  22.244  1.00 11.57           O  
ATOM   1635  N   LYS B 111      17.529  23.800  23.329  1.00 10.42           N  
ATOM   1636  CA  LYS B 111      17.198  24.265  24.665  1.00 13.10           C  
ATOM   1637  CB  LYS B 111      17.784  23.345  25.703  1.00 15.40           C  
ATOM   1638  CG  LYS B 111      17.439  23.697  27.142  1.00 17.47           C  
ATOM   1639  CD  LYS B 111      17.949  22.603  28.105  1.00 18.55           C  
ATOM   1640  CE  LYS B 111      17.639  22.866  29.566  1.00 26.33           C  
ATOM   1641  NZ  LYS B 111      18.460  23.968  30.123  1.00 29.05           N  
ATOM   1642  C   LYS B 111      17.705  25.691  24.888  1.00 14.12           C  
ATOM   1643  O   LYS B 111      16.971  26.557  25.377  1.00 13.93           O  
ATOM   1644  N   LYS B 112      18.962  25.937  24.506  1.00 13.96           N  
ATOM   1645  CA  LYS B 112      19.557  27.260  24.673  1.00 18.15           C  
ATOM   1646  CB  LYS B 112      21.055  27.239  24.355  1.00 17.52           C  
ATOM   1647  CG  LYS B 112      21.876  26.594  25.456  1.00 26.56           C  
ATOM   1648  CD  LYS B 112      23.401  26.668  25.222  1.00 27.75           C  
ATOM   1649  CE  LYS B 112      24.138  25.844  26.259  1.00 32.29           C  
ATOM   1650  NZ  LYS B 112      25.594  25.871  26.060  1.00 34.92           N  
ATOM   1651  C   LYS B 112      18.837  28.293  23.807  1.00 14.12           C  
ATOM   1652  O   LYS B 112      18.585  29.400  24.257  1.00 17.15           O  
ATOM   1653  N   ARG B 113      18.495  27.917  22.571  1.00 14.43           N  
ATOM   1654  CA  ARG B 113      17.788  28.813  21.671  1.00 12.40           C  
ATOM   1655  CB  ARG B 113      17.635  28.189  20.301  1.00 13.11           C  
ATOM   1656  CG  ARG B 113      18.939  28.196  19.510  1.00 13.15           C  
ATOM   1657  CD  ARG B 113      18.801  27.520  18.170  1.00 11.04           C  
ATOM   1658  NE  ARG B 113      20.015  27.758  17.406  1.00 13.72           N  
ATOM   1659  CZ  ARG B 113      20.155  27.559  16.105  1.00 14.78           C  
ATOM   1660  NH1 ARG B 113      19.217  26.971  15.387  1.00 13.19           N  
ATOM   1661  NH2 ARG B 113      21.283  27.935  15.518  1.00 12.17           N  
ATOM   1662  C   ARG B 113      16.425  29.209  22.229  1.00 15.63           C  
ATOM   1663  O   ARG B 113      16.056  30.377  22.172  1.00 15.09           O  
ATOM   1664  N   LEU B 114      15.683  28.227  22.764  1.00 16.01           N  
ATOM   1665  CA  LEU B 114      14.418  28.507  23.420  1.00 16.20           C  
ATOM   1666  CB  LEU B 114      13.693  27.203  23.779  1.00 12.79           C  
ATOM   1667  CG  LEU B 114      13.122  26.422  22.572  1.00 13.47           C  
ATOM   1668  CD1 LEU B 114      12.698  24.998  22.932  1.00 16.42           C  
ATOM   1669  CD2 LEU B 114      11.944  27.120  21.988  1.00 11.94           C  
ATOM   1670  C   LEU B 114      14.582  29.369  24.672  1.00 15.33           C  
ATOM   1671  O   LEU B 114      13.851  30.334  24.851  1.00 11.68           O  
ATOM   1672  N   GLU B 115      15.507  28.991  25.561  1.00 11.36           N  
ATOM   1673  CA  GLU B 115      15.644  29.654  26.842  1.00 14.02           C  
ATOM   1674  CB  GLU B 115      16.572  28.893  27.778  1.00 12.76           C  
ATOM   1675  CG  GLU B 115      15.941  27.631  28.304  1.00 17.79           C  
ATOM   1676  CD  GLU B 115      16.868  26.711  29.065  1.00 20.18           C  
ATOM   1677  OE1 GLU B 115      18.107  26.809  28.905  1.00 29.29           O  
ATOM   1678  OE2 GLU B 115      16.329  25.870  29.817  1.00 24.16           O  
ATOM   1679  C   GLU B 115      16.213  31.057  26.691  1.00 12.19           C  
ATOM   1680  O   GLU B 115      15.936  31.927  27.504  1.00 15.59           O  
ATOM   1681  N   ASN B 116      17.033  31.267  25.657  1.00 14.12           N  
ATOM   1682  CA  ASN B 116      17.669  32.561  25.445  1.00 20.08           C  
ATOM   1683  CB  ASN B 116      19.154  32.395  25.067  1.00 21.06           C  
ATOM   1684  CG  ASN B 116      19.973  31.842  26.217  1.00 43.38           C  
ATOM   1685  OD1 ASN B 116      20.464  30.717  26.202  1.00 36.60           O  
ATOM   1686  ND2 ASN B 116      20.111  32.614  27.281  1.00 50.44           N  
ATOM   1687  C   ASN B 116      16.946  33.393  24.389  1.00 19.94           C  
ATOM   1688  O   ASN B 116      17.481  34.421  23.971  1.00 22.52           O  
ATOM   1689  N   ASN B 117      15.718  32.985  24.017  1.00 19.53           N  
ATOM   1690  CA  ASN B 117      14.878  33.745  23.092  1.00 15.61           C  
ATOM   1691  CB  ASN B 117      14.386  35.058  23.724  1.00 19.51           C  
ATOM   1692  CG  ASN B 117      13.300  34.782  24.698  1.00 39.68           C  
ATOM   1693  OD1 ASN B 117      12.251  34.223  24.342  1.00 44.16           O  
ATOM   1694  ND2 ASN B 117      13.548  35.118  25.938  1.00 40.08           N  
ATOM   1695  C   ASN B 117      15.588  34.037  21.771  1.00 16.11           C  
ATOM   1696  O   ASN B 117      15.736  35.183  21.375  1.00 17.26           O  
ATOM   1697  N   TYR B 118      16.111  32.980  21.157  1.00 16.57           N  
ATOM   1698  CA  TYR B 118      16.777  33.080  19.870  1.00 16.84           C  
ATOM   1699  CB  TYR B 118      17.759  31.881  19.739  1.00 12.01           C  
ATOM   1700  CG  TYR B 118      18.534  31.835  18.447  1.00 11.72           C  
ATOM   1701  CD1 TYR B 118      19.620  32.679  18.228  1.00 11.55           C  
ATOM   1702  CD2 TYR B 118      18.165  30.970  17.426  1.00 15.26           C  
ATOM   1703  CE1 TYR B 118      20.340  32.631  17.050  1.00 12.99           C  
ATOM   1704  CE2 TYR B 118      18.883  30.908  16.247  1.00 13.88           C  
ATOM   1705  CZ  TYR B 118      19.957  31.751  16.056  1.00 11.99           C  
ATOM   1706  OH  TYR B 118      20.657  31.675  14.896  1.00 15.07           O  
ATOM   1707  C   TYR B 118      15.794  33.092  18.699  1.00 12.27           C  
ATOM   1708  O   TYR B 118      16.084  33.674  17.663  1.00 12.66           O  
ATOM   1709  N   TYR B 119      14.664  32.388  18.829  1.00 12.20           N  
ATOM   1710  CA  TYR B 119      13.803  32.151  17.686  1.00 12.50           C  
ATOM   1711  CB  TYR B 119      13.034  30.853  17.860  1.00 13.27           C  
ATOM   1712  CG  TYR B 119      13.825  29.574  17.930  1.00 13.76           C  
ATOM   1713  CD1 TYR B 119      14.578  29.138  16.852  1.00 16.65           C  
ATOM   1714  CD2 TYR B 119      13.745  28.745  19.044  1.00 17.36           C  
ATOM   1715  CE1 TYR B 119      15.248  27.918  16.874  1.00 11.98           C  
ATOM   1716  CE2 TYR B 119      14.418  27.523  19.083  1.00 14.63           C  
ATOM   1717  CZ  TYR B 119      15.170  27.112  17.997  1.00 13.82           C  
ATOM   1718  OH  TYR B 119      15.841  25.917  18.048  1.00 13.85           O  
ATOM   1719  C   TYR B 119      12.798  33.287  17.462  1.00 13.75           C  
ATOM   1720  O   TYR B 119      12.484  34.069  18.369  1.00 15.74           O  
ATOM   1721  N   TRP B 120      12.314  33.372  16.223  1.00 11.77           N  
ATOM   1722  CA  TRP B 120      11.195  34.232  15.862  1.00 11.47           C  
ATOM   1723  CB  TRP B 120      11.400  34.839  14.442  1.00  9.91           C  
ATOM   1724  CG  TRP B 120      10.314  35.796  14.018  1.00  9.76           C  
ATOM   1725  CD1 TRP B 120       9.273  35.547  13.159  1.00  9.15           C  
ATOM   1726  NE1 TRP B 120       8.496  36.670  13.025  1.00  8.69           N  
ATOM   1727  CE2 TRP B 120       9.051  37.691  13.756  1.00  8.36           C  
ATOM   1728  CZ2 TRP B 120       8.642  39.015  13.915  1.00 10.90           C  
ATOM   1729  CH2 TRP B 120       9.414  39.829  14.727  1.00 10.78           C  
ATOM   1730  CZ3 TRP B 120      10.554  39.340  15.368  1.00  8.47           C  
ATOM   1731  CE3 TRP B 120      10.947  38.019  15.225  1.00 10.66           C  
ATOM   1732  CD2 TRP B 120      10.203  37.174  14.389  1.00 10.76           C  
ATOM   1733  C   TRP B 120       9.888  33.444  15.920  1.00 15.13           C  
ATOM   1734  O   TRP B 120       8.860  33.977  16.350  1.00 11.19           O  
ATOM   1735  N   ASN B 121       9.899  32.207  15.399  1.00 11.56           N  
ATOM   1736  CA  ASN B 121       8.687  31.410  15.383  1.00 14.66           C  
ATOM   1737  CB  ASN B 121       7.934  31.609  14.100  1.00 14.08           C  
ATOM   1738  CG  ASN B 121       8.669  31.128  12.853  1.00 14.86           C  
ATOM   1739  OD1 ASN B 121       9.484  30.197  12.865  1.00 17.80           O  
ATOM   1740  ND2 ASN B 121       8.350  31.766  11.765  1.00 16.91           N  
ATOM   1741  C   ASN B 121       8.952  29.930  15.629  1.00 20.30           C  
ATOM   1742  O   ASN B 121      10.087  29.455  15.569  1.00 18.99           O  
ATOM   1743  N   ALA B 122       7.862  29.220  15.924  1.00 14.79           N  
ATOM   1744  CA  ALA B 122       7.940  27.817  16.281  1.00 19.01           C  
ATOM   1745  CB  ALA B 122       6.568  27.333  16.707  1.00 17.65           C  
ATOM   1746  C   ALA B 122       8.488  26.951  15.146  1.00 15.03           C  
ATOM   1747  O   ALA B 122       9.152  25.945  15.378  1.00 12.40           O  
ATOM   1748  N   GLN B 123       8.249  27.358  13.903  1.00 14.43           N  
ATOM   1749  CA  GLN B 123       8.641  26.532  12.772  1.00 13.39           C  
ATOM   1750  CB  GLN B 123       7.966  27.023  11.476  1.00 18.66           C  
ATOM   1751  CG  GLN B 123       6.425  27.002  11.526  1.00 31.36           C  
ATOM   1752  CD  GLN B 123       5.776  27.925  12.592  1.00 33.66           C  
ATOM   1753  OE1 GLN B 123       6.125  29.093  12.768  1.00 17.02           O  
ATOM   1754  NE2 GLN B 123       4.822  27.412  13.359  1.00 32.46           N  
ATOM   1755  C   GLN B 123      10.164  26.486  12.647  1.00 14.20           C  
ATOM   1756  O   GLN B 123      10.710  25.465  12.245  1.00 12.24           O  
ATOM   1757  N   GLU B 124      10.868  27.552  13.055  1.00 16.17           N  
ATOM   1758  CA  GLU B 124      12.324  27.507  13.137  1.00 20.40           C  
ATOM   1759  CB  GLU B 124      12.917  28.830  13.705  1.00 20.39           C  
ATOM   1760  CG  GLU B 124      13.185  29.945  12.750  1.00 18.90           C  
ATOM   1761  CD  GLU B 124      13.785  31.114  13.520  1.00 21.53           C  
ATOM   1762  OE1 GLU B 124      13.007  31.698  14.296  1.00 18.49           O  
ATOM   1763  OE2 GLU B 124      15.002  31.406  13.420  1.00 20.94           O  
ATOM   1764  C   GLU B 124      12.815  26.407  14.072  1.00 18.01           C  
ATOM   1765  O   GLU B 124      13.786  25.697  13.807  1.00 17.94           O  
ATOM   1766  N   CYS B 125      12.143  26.299  15.211  1.00 18.95           N  
ATOM   1767  CA  CYS B 125      12.529  25.329  16.223  1.00 14.73           C  
ATOM   1768  CB  CYS B 125      11.873  25.720  17.539  1.00 21.38           C  
ATOM   1769  SG  CYS B 125      12.092  24.514  18.841  1.00 18.59           S  
ATOM   1770  C   CYS B 125      12.160  23.906  15.783  1.00 13.19           C  
ATOM   1771  O   CYS B 125      12.927  22.958  15.958  1.00 16.56           O  
ATOM   1772  N   ILE B 126      10.979  23.755  15.183  1.00 12.98           N  
ATOM   1773  CA  ILE B 126      10.562  22.465  14.662  1.00 12.48           C  
ATOM   1774  CB  ILE B 126       9.095  22.509  14.143  1.00 12.78           C  
ATOM   1775  CG1 ILE B 126       8.118  22.593  15.342  1.00 11.90           C  
ATOM   1776  CG2 ILE B 126       8.758  21.303  13.245  1.00 12.41           C  
ATOM   1777  CD1 ILE B 126       6.728  23.062  15.010  1.00 12.28           C  
ATOM   1778  C   ILE B 126      11.556  22.001  13.599  1.00 15.15           C  
ATOM   1779  O   ILE B 126      11.955  20.837  13.611  1.00  9.83           O  
ATOM   1780  N   GLN B 127      11.999  22.921  12.723  1.00 13.62           N  
ATOM   1781  CA  GLN B 127      13.035  22.572  11.761  1.00 17.65           C  
ATOM   1782  CB  GLN B 127      13.364  23.774  10.866  1.00 19.64           C  
ATOM   1783  CG  GLN B 127      14.377  23.431   9.784  1.00 28.38           C  
ATOM   1784  CD  GLN B 127      13.903  22.304   8.871  1.00 51.61           C  
ATOM   1785  OE1 GLN B 127      13.276  22.545   7.839  1.00 69.70           O  
ATOM   1786  NE2 GLN B 127      14.173  21.044   9.229  1.00 62.95           N  
ATOM   1787  C   GLN B 127      14.322  22.049  12.409  1.00 16.01           C  
ATOM   1788  O   GLN B 127      14.928  21.090  11.906  1.00 11.56           O  
ATOM   1789  N   ASP B 128      14.769  22.701  13.502  1.00 12.65           N  
ATOM   1790  CA  ASP B 128      15.942  22.248  14.227  1.00 13.17           C  
ATOM   1791  CB  ASP B 128      16.309  23.185  15.399  1.00 12.55           C  
ATOM   1792  CG  ASP B 128      16.916  24.525  15.016  1.00 13.93           C  
ATOM   1793  OD1 ASP B 128      17.387  24.661  13.840  1.00 17.93           O  
ATOM   1794  OD2 ASP B 128      16.951  25.457  15.901  1.00 20.32           O  
ATOM   1795  C   ASP B 128      15.793  20.802  14.724  1.00 12.92           C  
ATOM   1796  O   ASP B 128      16.714  19.988  14.561  1.00 12.65           O  
ATOM   1797  N   PHE B 129      14.652  20.476  15.339  1.00 12.56           N  
ATOM   1798  CA  PHE B 129      14.407  19.100  15.752  1.00 12.61           C  
ATOM   1799  CB  PHE B 129      13.093  18.936  16.470  1.00 11.31           C  
ATOM   1800  CG  PHE B 129      13.047  19.330  17.925  1.00 13.08           C  
ATOM   1801  CD1 PHE B 129      13.542  18.492  18.897  1.00 16.07           C  
ATOM   1802  CD2 PHE B 129      12.472  20.525  18.319  1.00 10.24           C  
ATOM   1803  CE1 PHE B 129      13.467  18.841  20.233  1.00 14.63           C  
ATOM   1804  CE2 PHE B 129      12.403  20.869  19.654  1.00 14.69           C  
ATOM   1805  CZ  PHE B 129      12.908  20.027  20.605  1.00 13.40           C  
ATOM   1806  C   PHE B 129      14.461  18.132  14.571  1.00 12.42           C  
ATOM   1807  O   PHE B 129      15.064  17.068  14.669  1.00 13.60           O  
ATOM   1808  N   ASN B 130      13.796  18.477  13.464  1.00 11.82           N  
ATOM   1809  CA  ASN B 130      13.786  17.598  12.306  1.00 14.59           C  
ATOM   1810  CB  ASN B 130      12.808  18.077  11.252  1.00 17.80           C  
ATOM   1811  CG  ASN B 130      11.369  17.801  11.635  1.00 28.68           C  
ATOM   1812  OD1 ASN B 130      11.041  16.828  12.315  1.00 33.89           O  
ATOM   1813  ND2 ASN B 130      10.457  18.630  11.167  1.00 29.47           N  
ATOM   1814  C   ASN B 130      15.191  17.408  11.740  1.00 14.33           C  
ATOM   1815  O   ASN B 130      15.548  16.296  11.341  1.00 12.14           O  
ATOM   1816  N   THR B 131      15.994  18.477  11.737  1.00 16.23           N  
ATOM   1817  CA  THR B 131      17.389  18.394  11.342  1.00 16.78           C  
ATOM   1818  CB  THR B 131      18.073  19.764  11.367  1.00 14.93           C  
ATOM   1819  OG1 THR B 131      17.402  20.651  10.460  1.00 17.20           O  
ATOM   1820  CG2 THR B 131      19.537  19.674  10.979  1.00 14.64           C  
ATOM   1821  C   THR B 131      18.195  17.426  12.203  1.00 15.50           C  
ATOM   1822  O   THR B 131      18.940  16.599  11.675  1.00 12.00           O  
ATOM   1823  N   MET B 132      18.018  17.538  13.524  1.00 12.93           N  
ATOM   1824  CA  MET B 132      18.682  16.659  14.468  1.00 14.38           C  
ATOM   1825  CB  MET B 132      18.222  16.999  15.892  1.00 10.46           C  
ATOM   1826  CG  MET B 132      18.825  16.087  16.953  1.00  9.56           C  
ATOM   1827  SD  MET B 132      18.310  16.585  18.589  1.00 15.58           S  
ATOM   1828  CE  MET B 132      16.725  15.749  18.694  1.00 19.66           C  
ATOM   1829  C   MET B 132      18.382  15.194  14.166  1.00 16.34           C  
ATOM   1830  O   MET B 132      19.297  14.377  14.113  1.00 15.66           O  
ATOM   1831  N   PHE B 133      17.091  14.865  13.994  1.00 14.94           N  
ATOM   1832  CA  PHE B 133      16.699  13.490  13.737  1.00 15.38           C  
ATOM   1833  CB  PHE B 133      15.182  13.296  13.770  1.00 14.93           C  
ATOM   1834  CG  PHE B 133      14.581  13.582  15.125  1.00 13.99           C  
ATOM   1835  CD1 PHE B 133      15.042  12.933  16.261  1.00 16.00           C  
ATOM   1836  CD2 PHE B 133      13.540  14.479  15.259  1.00 16.17           C  
ATOM   1837  CE1 PHE B 133      14.484  13.195  17.503  1.00 16.21           C  
ATOM   1838  CE2 PHE B 133      12.990  14.747  16.501  1.00 17.84           C  
ATOM   1839  CZ  PHE B 133      13.465  14.106  17.614  1.00 17.66           C  
ATOM   1840  C   PHE B 133      17.254  13.001  12.407  1.00 17.59           C  
ATOM   1841  O   PHE B 133      17.814  11.902  12.336  1.00 13.76           O  
ATOM   1842  N   THR B 134      17.088  13.812  11.362  1.00 14.85           N  
ATOM   1843  CA  THR B 134      17.516  13.415  10.029  1.00 19.61           C  
ATOM   1844  CB  THR B 134      17.028  14.435   8.950  1.00 19.77           C  
ATOM   1845  OG1 THR B 134      17.592  15.682   9.216  1.00 33.81           O  
ATOM   1846  CG2 THR B 134      15.533  14.593   8.911  1.00 22.85           C  
ATOM   1847  C   THR B 134      19.025  13.199   9.965  1.00 14.88           C  
ATOM   1848  O   THR B 134      19.466  12.279   9.282  1.00 12.86           O  
ATOM   1849  N   ASN B 135      19.812  14.056  10.650  1.00 14.49           N  
ATOM   1850  CA  ASN B 135      21.245  13.862  10.744  1.00 15.35           C  
ATOM   1851  CB  ASN B 135      21.901  14.902  11.664  1.00 15.43           C  
ATOM   1852  CG  ASN B 135      21.929  16.287  11.070  1.00 18.56           C  
ATOM   1853  OD1 ASN B 135      21.676  16.499   9.870  1.00 15.37           O  
ATOM   1854  ND2 ASN B 135      22.237  17.272  11.906  1.00 14.97           N  
ATOM   1855  C   ASN B 135      21.600  12.471  11.249  1.00 14.86           C  
ATOM   1856  O   ASN B 135      22.476  11.791  10.699  1.00 12.97           O  
ATOM   1857  N   CYS B 136      20.885  12.058  12.294  1.00 12.11           N  
ATOM   1858  CA  CYS B 136      21.129  10.791  12.937  1.00 13.63           C  
ATOM   1859  CB  CYS B 136      20.313  10.693  14.214  1.00 14.23           C  
ATOM   1860  SG  CYS B 136      20.698   9.211  15.167  1.00 15.22           S  
ATOM   1861  C   CYS B 136      20.837   9.637  11.966  1.00 14.45           C  
ATOM   1862  O   CYS B 136      21.634   8.709  11.837  1.00 13.36           O  
ATOM   1863  N   TYR B 137      19.720   9.745  11.246  1.00 13.05           N  
ATOM   1864  CA  TYR B 137      19.349   8.763  10.244  1.00 13.14           C  
ATOM   1865  CB  TYR B 137      17.943   9.008   9.740  1.00 13.48           C  
ATOM   1866  CG  TYR B 137      16.869   9.006  10.811  1.00 17.04           C  
ATOM   1867  CD1 TYR B 137      16.936   8.137  11.895  1.00 18.99           C  
ATOM   1868  CD2 TYR B 137      15.745   9.820  10.698  1.00 11.36           C  
ATOM   1869  CE1 TYR B 137      15.930   8.111  12.862  1.00 16.52           C  
ATOM   1870  CE2 TYR B 137      14.756   9.826  11.676  1.00 15.66           C  
ATOM   1871  CZ  TYR B 137      14.845   8.955  12.745  1.00 20.35           C  
ATOM   1872  OH  TYR B 137      13.843   8.944  13.660  1.00 14.62           O  
ATOM   1873  C   TYR B 137      20.313   8.707   9.056  1.00 13.43           C  
ATOM   1874  O   TYR B 137      20.606   7.627   8.557  1.00 13.20           O  
ATOM   1875  N   ILE B 138      20.831   9.871   8.638  1.00 10.20           N  
ATOM   1876  CA  ILE B 138      21.784   9.929   7.536  1.00 10.60           C  
ATOM   1877  CB  ILE B 138      21.970  11.360   7.050  1.00 12.17           C  
ATOM   1878  CG1 ILE B 138      20.688  11.848   6.352  1.00 17.12           C  
ATOM   1879  CG2 ILE B 138      23.186  11.507   6.123  1.00 11.46           C  
ATOM   1880  CD1 ILE B 138      20.664  13.327   6.072  1.00 16.57           C  
ATOM   1881  C   ILE B 138      23.134   9.305   7.887  1.00 12.52           C  
ATOM   1882  O   ILE B 138      23.676   8.538   7.105  1.00 11.65           O  
ATOM   1883  N   TYR B 139      23.668   9.657   9.066  1.00 12.03           N  
ATOM   1884  CA  TYR B 139      24.984   9.190   9.469  1.00 13.85           C  
ATOM   1885  CB  TYR B 139      25.514   9.976  10.672  1.00 13.84           C  
ATOM   1886  CG  TYR B 139      26.928   9.561  10.988  1.00 13.27           C  
ATOM   1887  CD1 TYR B 139      27.987   9.942  10.170  1.00 15.15           C  
ATOM   1888  CD2 TYR B 139      27.210   8.766  12.087  1.00 14.90           C  
ATOM   1889  CE1 TYR B 139      29.277   9.526  10.430  1.00 16.47           C  
ATOM   1890  CE2 TYR B 139      28.505   8.336  12.351  1.00 22.24           C  
ATOM   1891  CZ  TYR B 139      29.532   8.719  11.517  1.00 18.57           C  
ATOM   1892  OH  TYR B 139      30.801   8.335  11.796  1.00 18.53           O  
ATOM   1893  C   TYR B 139      25.004   7.704   9.802  1.00 15.60           C  
ATOM   1894  O   TYR B 139      25.988   7.008   9.532  1.00 12.30           O  
ATOM   1895  N   ASN B 140      23.921   7.237  10.420  1.00 12.83           N  
ATOM   1896  CA  ASN B 140      23.838   5.883  10.928  1.00 15.03           C  
ATOM   1897  CB  ASN B 140      23.269   5.960  12.340  1.00 13.68           C  
ATOM   1898  CG  ASN B 140      24.227   6.693  13.273  1.00 14.44           C  
ATOM   1899  OD1 ASN B 140      25.280   6.135  13.688  1.00 12.39           O  
ATOM   1900  ND2 ASN B 140      23.860   7.927  13.649  1.00 15.62           N  
ATOM   1901  C   ASN B 140      23.035   4.994   9.988  1.00 13.83           C  
ATOM   1902  O   ASN B 140      22.764   5.376   8.859  1.00 14.63           O  
ATOM   1903  N   LYS B 141      22.676   3.794  10.453  1.00 15.72           N  
ATOM   1904  CA  LYS B 141      22.011   2.808   9.620  1.00 13.42           C  
ATOM   1905  CB  LYS B 141      22.990   1.641   9.350  1.00 18.09           C  
ATOM   1906  CG  LYS B 141      24.230   2.073   8.530  1.00 23.24           C  
ATOM   1907  CD  LYS B 141      23.855   2.637   7.140  1.00 30.58           C  
ATOM   1908  CE  LYS B 141      25.040   2.880   6.195  1.00 37.60           C  
ATOM   1909  NZ  LYS B 141      25.960   3.924   6.728  1.00 35.12           N  
ATOM   1910  C   LYS B 141      20.784   2.267  10.333  1.00 15.45           C  
ATOM   1911  O   LYS B 141      20.765   2.255  11.552  1.00 15.77           O  
ATOM   1912  N   PRO B 142      19.749   1.777   9.611  1.00 15.30           N  
ATOM   1913  CA  PRO B 142      18.596   1.154  10.253  1.00 15.00           C  
ATOM   1914  CB  PRO B 142      17.802   0.612   9.086  1.00 14.45           C  
ATOM   1915  CG  PRO B 142      18.161   1.554   7.940  1.00 16.04           C  
ATOM   1916  CD  PRO B 142      19.610   1.852   8.149  1.00 18.82           C  
ATOM   1917  C   PRO B 142      18.987   0.065  11.242  1.00 15.62           C  
ATOM   1918  O   PRO B 142      19.877  -0.737  10.981  1.00 13.24           O  
ATOM   1919  N   GLY B 143      18.326   0.053  12.397  1.00 18.64           N  
ATOM   1920  CA  GLY B 143      18.642  -0.937  13.414  1.00 20.66           C  
ATOM   1921  C   GLY B 143      19.791  -0.597  14.369  1.00 18.54           C  
ATOM   1922  O   GLY B 143      19.900  -1.234  15.412  1.00 17.36           O  
ATOM   1923  N   ASP B 144      20.625   0.407  14.047  1.00 17.45           N  
ATOM   1924  CA  ASP B 144      21.608   0.891  15.007  1.00 15.84           C  
ATOM   1925  CB  ASP B 144      22.439   2.054  14.477  1.00 13.98           C  
ATOM   1926  CG  ASP B 144      23.440   1.676  13.418  1.00 23.44           C  
ATOM   1927  OD1 ASP B 144      23.685   0.497  13.266  1.00 18.83           O  
ATOM   1928  OD2 ASP B 144      23.975   2.587  12.751  1.00 16.74           O  
ATOM   1929  C   ASP B 144      20.882   1.360  16.265  1.00 18.79           C  
ATOM   1930  O   ASP B 144      19.804   1.966  16.164  1.00 12.00           O  
ATOM   1931  N   ASP B 145      21.486   1.074  17.432  1.00 13.08           N  
ATOM   1932  CA  ASP B 145      21.001   1.599  18.701  1.00 13.89           C  
ATOM   1933  CB  ASP B 145      22.092   1.484  19.779  1.00 14.16           C  
ATOM   1934  CG  ASP B 145      22.391   0.087  20.275  1.00 18.74           C  
ATOM   1935  OD1 ASP B 145      21.507  -0.777  20.157  1.00 12.02           O  
ATOM   1936  OD2 ASP B 145      23.525  -0.129  20.810  1.00 16.07           O  
ATOM   1937  C   ASP B 145      20.588   3.074  18.625  1.00 15.66           C  
ATOM   1938  O   ASP B 145      19.507   3.455  19.073  1.00 13.87           O  
ATOM   1939  N   ILE B 146      21.494   3.927  18.136  1.00 11.32           N  
ATOM   1940  CA  ILE B 146      21.247   5.358  18.128  1.00 12.21           C  
ATOM   1941  CB  ILE B 146      22.519   6.124  17.717  1.00 11.99           C  
ATOM   1942  CG1 ILE B 146      22.383   7.625  17.980  1.00 11.75           C  
ATOM   1943  CG2 ILE B 146      22.888   5.836  16.267  1.00 12.15           C  
ATOM   1944  CD1 ILE B 146      22.230   8.001  19.408  1.00 16.15           C  
ATOM   1945  C   ILE B 146      20.052   5.720  17.240  1.00  9.84           C  
ATOM   1946  O   ILE B 146      19.324   6.670  17.533  1.00 11.01           O  
ATOM   1947  N   VAL B 147      19.833   4.944  16.176  1.00 10.59           N  
ATOM   1948  CA  VAL B 147      18.690   5.161  15.310  1.00 12.90           C  
ATOM   1949  CB  VAL B 147      18.853   4.478  13.944  1.00 12.14           C  
ATOM   1950  CG1 VAL B 147      17.546   4.540  13.128  1.00 11.72           C  
ATOM   1951  CG2 VAL B 147      20.009   5.108  13.165  1.00  8.90           C  
ATOM   1952  C   VAL B 147      17.394   4.758  16.008  1.00 15.38           C  
ATOM   1953  O   VAL B 147      16.395   5.469  15.879  1.00 11.21           O  
ATOM   1954  N   LEU B 148      17.405   3.647  16.769  1.00  9.71           N  
ATOM   1955  CA  LEU B 148      16.210   3.275  17.521  1.00  8.92           C  
ATOM   1956  CB  LEU B 148      16.402   1.972  18.265  1.00 10.58           C  
ATOM   1957  CG  LEU B 148      16.681   0.731  17.412  1.00 14.03           C  
ATOM   1958  CD1 LEU B 148      16.969  -0.452  18.314  1.00 20.04           C  
ATOM   1959  CD2 LEU B 148      15.565   0.459  16.501  1.00 21.62           C  
ATOM   1960  C   LEU B 148      15.877   4.378  18.523  1.00 10.00           C  
ATOM   1961  O   LEU B 148      14.706   4.673  18.773  1.00 12.01           O  
ATOM   1962  N   MET B 149      16.928   4.996  19.080  1.00 11.52           N  
ATOM   1963  CA  MET B 149      16.751   6.060  20.060  1.00 13.19           C  
ATOM   1964  CB  MET B 149      18.088   6.424  20.719  1.00 12.35           C  
ATOM   1965  CG  MET B 149      18.653   5.292  21.579  1.00 11.57           C  
ATOM   1966  SD  MET B 149      20.337   5.548  22.097  1.00 11.89           S  
ATOM   1967  CE  MET B 149      20.034   6.241  23.585  1.00 10.11           C  
ATOM   1968  C   MET B 149      16.122   7.280  19.394  1.00 11.94           C  
ATOM   1969  O   MET B 149      15.150   7.833  19.914  1.00 14.40           O  
ATOM   1970  N   ALA B 150      16.685   7.679  18.244  1.00 12.70           N  
ATOM   1971  CA  ALA B 150      16.157   8.799  17.487  1.00 12.44           C  
ATOM   1972  CB  ALA B 150      17.010   9.100  16.270  1.00 12.55           C  
ATOM   1973  C   ALA B 150      14.709   8.561  17.075  1.00 13.38           C  
ATOM   1974  O   ALA B 150      13.893   9.475  17.157  1.00 18.10           O  
ATOM   1975  N   GLU B 151      14.399   7.338  16.629  1.00 12.92           N  
ATOM   1976  CA  GLU B 151      13.048   6.984  16.235  1.00 12.86           C  
ATOM   1977  CB  GLU B 151      12.973   5.549  15.690  1.00 12.19           C  
ATOM   1978  CG  GLU B 151      13.464   5.449  14.273  1.00 16.54           C  
ATOM   1979  CD  GLU B 151      13.343   4.052  13.691  1.00 22.24           C  
ATOM   1980  OE1 GLU B 151      13.834   3.080  14.304  1.00 23.26           O  
ATOM   1981  OE2 GLU B 151      12.743   3.936  12.612  1.00 26.96           O  
ATOM   1982  C   GLU B 151      12.049   7.171  17.371  1.00 14.01           C  
ATOM   1983  O   GLU B 151      10.969   7.732  17.140  1.00 12.56           O  
ATOM   1984  N   ALA B 152      12.411   6.702  18.575  1.00 14.85           N  
ATOM   1985  CA  ALA B 152      11.538   6.829  19.731  1.00 13.62           C  
ATOM   1986  CB  ALA B 152      12.101   6.108  20.938  1.00 18.05           C  
ATOM   1987  C   ALA B 152      11.306   8.299  20.055  1.00 13.62           C  
ATOM   1988  O   ALA B 152      10.166   8.705  20.270  1.00 12.16           O  
ATOM   1989  N   LEU B 153      12.386   9.087  20.067  1.00 12.23           N  
ATOM   1990  CA  LEU B 153      12.273  10.514  20.334  1.00 20.79           C  
ATOM   1991  CB  LEU B 153      13.647  11.161  20.475  1.00 15.73           C  
ATOM   1992  CG  LEU B 153      14.494  10.738  21.680  1.00 25.08           C  
ATOM   1993  CD1 LEU B 153      15.900  11.368  21.567  1.00 23.67           C  
ATOM   1994  CD2 LEU B 153      13.852  11.114  23.020  1.00 19.63           C  
ATOM   1995  C   LEU B 153      11.483  11.261  19.264  1.00 15.18           C  
ATOM   1996  O   LEU B 153      10.677  12.124  19.596  1.00 12.85           O  
ATOM   1997  N   GLU B 154      11.717  10.936  17.987  1.00 14.74           N  
ATOM   1998  CA  GLU B 154      10.993  11.560  16.897  1.00 14.27           C  
ATOM   1999  CB  GLU B 154      11.534  11.102  15.539  1.00 13.74           C  
ATOM   2000  CG  GLU B 154      10.880  11.821  14.380  1.00 14.84           C  
ATOM   2001  CD  GLU B 154      11.238  11.275  13.013  1.00 19.96           C  
ATOM   2002  OE1 GLU B 154      11.630  10.093  12.926  1.00 17.53           O  
ATOM   2003  OE2 GLU B 154      11.112  12.023  12.025  1.00 15.13           O  
ATOM   2004  C   GLU B 154       9.499  11.268  16.960  1.00 13.45           C  
ATOM   2005  O   GLU B 154       8.691  12.154  16.694  1.00 11.38           O  
ATOM   2006  N   LYS B 155       9.128  10.033  17.320  1.00 14.49           N  
ATOM   2007  CA  LYS B 155       7.725   9.664  17.415  1.00 13.36           C  
ATOM   2008  CB  LYS B 155       7.556   8.181  17.682  1.00 12.94           C  
ATOM   2009  CG  LYS B 155       6.123   7.705  17.909  1.00 19.27           C  
ATOM   2010  CD  LYS B 155       5.277   7.730  16.634  1.00 48.55           C  
ATOM   2011  CE  LYS B 155       3.800   7.583  16.920  1.00 54.18           C  
ATOM   2012  NZ  LYS B 155       2.962   8.099  15.809  1.00 64.82           N  
ATOM   2013  C   LYS B 155       7.062  10.528  18.486  1.00 12.09           C  
ATOM   2014  O   LYS B 155       6.001  11.121  18.250  1.00 10.83           O  
ATOM   2015  N   LEU B 156       7.733  10.663  19.634  1.00 11.55           N  
ATOM   2016  CA  LEU B 156       7.194  11.443  20.738  1.00 14.31           C  
ATOM   2017  CB  LEU B 156       8.103  11.239  21.957  1.00 13.65           C  
ATOM   2018  CG  LEU B 156       7.726  11.897  23.245  1.00 18.53           C  
ATOM   2019  CD1 LEU B 156       6.335  11.462  23.735  1.00 17.51           C  
ATOM   2020  CD2 LEU B 156       8.782  11.548  24.354  1.00 18.49           C  
ATOM   2021  C   LEU B 156       7.085  12.920  20.365  1.00 14.38           C  
ATOM   2022  O   LEU B 156       6.095  13.579  20.684  1.00 11.46           O  
ATOM   2023  N   PHE B 157       8.134  13.431  19.713  1.00 13.10           N  
ATOM   2024  CA  PHE B 157       8.138  14.795  19.209  1.00 12.85           C  
ATOM   2025  CB  PHE B 157       9.446  15.052  18.460  1.00 10.97           C  
ATOM   2026  CG  PHE B 157       9.493  16.383  17.755  1.00 11.87           C  
ATOM   2027  CD1 PHE B 157       9.560  17.566  18.473  1.00 12.40           C  
ATOM   2028  CD2 PHE B 157       9.444  16.452  16.381  1.00 12.18           C  
ATOM   2029  CE1 PHE B 157       9.607  18.784  17.817  1.00 12.88           C  
ATOM   2030  CE2 PHE B 157       9.471  17.676  15.734  1.00 16.07           C  
ATOM   2031  CZ  PHE B 157       9.549  18.829  16.451  1.00 10.81           C  
ATOM   2032  C   PHE B 157       6.930  15.082  18.316  1.00 12.05           C  
ATOM   2033  O   PHE B 157       6.223  16.062  18.524  1.00 10.57           O  
ATOM   2034  N   LEU B 158       6.707  14.224  17.315  1.00 11.32           N  
ATOM   2035  CA  LEU B 158       5.602  14.403  16.394  1.00 12.64           C  
ATOM   2036  CB  LEU B 158       5.712  13.369  15.255  1.00 12.53           C  
ATOM   2037  CG  LEU B 158       6.941  13.581  14.355  1.00 14.35           C  
ATOM   2038  CD1 LEU B 158       7.103  12.445  13.315  1.00 14.50           C  
ATOM   2039  CD2 LEU B 158       6.880  14.940  13.669  1.00 20.64           C  
ATOM   2040  C   LEU B 158       4.248  14.345  17.104  1.00 14.23           C  
ATOM   2041  O   LEU B 158       3.360  15.156  16.809  1.00 10.62           O  
ATOM   2042  N   GLN B 159       4.108  13.412  18.062  1.00 11.15           N  
ATOM   2043  CA  GLN B 159       2.916  13.337  18.883  1.00 10.14           C  
ATOM   2044  CB  GLN B 159       3.027  12.168  19.864  1.00 11.56           C  
ATOM   2045  CG  GLN B 159       2.907  10.812  19.187  1.00 10.20           C  
ATOM   2046  CD  GLN B 159       3.250   9.695  20.154  1.00 12.50           C  
ATOM   2047  OE1 GLN B 159       4.187   9.783  20.937  1.00 12.27           O  
ATOM   2048  NE2 GLN B 159       2.479   8.660  20.145  1.00 15.58           N  
ATOM   2049  C   GLN B 159       2.631  14.631  19.646  1.00  9.63           C  
ATOM   2050  O   GLN B 159       1.491  15.080  19.681  1.00 11.61           O  
ATOM   2051  N   LYS B 160       3.675  15.242  20.227  1.00 12.66           N  
ATOM   2052  CA  LYS B 160       3.493  16.421  21.060  1.00 10.72           C  
ATOM   2053  CB  LYS B 160       4.699  16.682  21.937  1.00 10.08           C  
ATOM   2054  CG  LYS B 160       4.967  15.637  23.013  1.00 15.03           C  
ATOM   2055  CD  LYS B 160       3.886  15.495  24.009  1.00 16.85           C  
ATOM   2056  CE  LYS B 160       3.000  14.310  23.740  1.00 19.60           C  
ATOM   2057  NZ  LYS B 160       1.933  14.142  24.804  1.00 17.74           N  
ATOM   2058  C   LYS B 160       3.206  17.646  20.205  1.00  8.23           C  
ATOM   2059  O   LYS B 160       2.419  18.500  20.586  1.00  9.25           O  
ATOM   2060  N   ILE B 161       3.868  17.727  19.050  1.00 10.65           N  
ATOM   2061  CA  ILE B 161       3.679  18.826  18.118  1.00 11.90           C  
ATOM   2062  CB  ILE B 161       4.760  18.729  16.997  1.00 21.41           C  
ATOM   2063  CG1 ILE B 161       6.137  19.073  17.589  1.00 27.22           C  
ATOM   2064  CG2 ILE B 161       4.459  19.586  15.800  1.00 37.25           C  
ATOM   2065  CD1 ILE B 161       6.180  20.255  18.300  1.00 23.23           C  
ATOM   2066  C   ILE B 161       2.266  18.859  17.560  1.00 10.79           C  
ATOM   2067  O   ILE B 161       1.762  19.918  17.202  1.00  8.36           O  
ATOM   2068  N   ASN B 162       1.619  17.697  17.481  1.00 11.97           N  
ATOM   2069  CA  ASN B 162       0.217  17.669  17.088  1.00 11.97           C  
ATOM   2070  CB  ASN B 162      -0.293  16.253  17.081  1.00 12.78           C  
ATOM   2071  CG  ASN B 162      -0.077  15.538  15.807  1.00 16.28           C  
ATOM   2072  OD1 ASN B 162       0.021  14.303  15.799  1.00 22.92           O  
ATOM   2073  ND2 ASN B 162       0.024  16.266  14.715  1.00 19.34           N  
ATOM   2074  C   ASN B 162      -0.704  18.487  17.992  1.00  9.44           C  
ATOM   2075  O   ASN B 162      -1.789  18.854  17.570  1.00  9.76           O  
ATOM   2076  N   GLU B 163      -0.276  18.729  19.235  1.00 10.66           N  
ATOM   2077  CA  GLU B 163      -1.046  19.496  20.204  1.00 14.73           C  
ATOM   2078  CB  GLU B 163      -0.972  18.822  21.608  1.00 22.56           C  
ATOM   2079  CG  GLU B 163      -1.549  17.418  21.647  1.00 32.39           C  
ATOM   2080  CD  GLU B 163      -1.274  16.624  22.913  1.00 41.25           C  
ATOM   2081  OE1 GLU B 163      -0.083  16.431  23.258  1.00 41.11           O  
ATOM   2082  OE2 GLU B 163      -2.255  16.161  23.540  1.00 65.47           O  
ATOM   2083  C   GLU B 163      -0.572  20.942  20.345  1.00 15.70           C  
ATOM   2084  O   GLU B 163      -0.950  21.618  21.307  1.00 12.98           O  
ATOM   2085  N   LEU B 164       0.274  21.402  19.414  1.00 11.88           N  
ATOM   2086  CA  LEU B 164       0.737  22.785  19.412  1.00 14.34           C  
ATOM   2087  CB  LEU B 164       1.578  23.091  18.150  1.00 17.84           C  
ATOM   2088  CG  LEU B 164       3.054  23.300  18.260  1.00 24.52           C  
ATOM   2089  CD1 LEU B 164       3.515  24.186  17.120  1.00 23.60           C  
ATOM   2090  CD2 LEU B 164       3.460  23.906  19.567  1.00 23.54           C  
ATOM   2091  C   LEU B 164      -0.469  23.717  19.401  1.00 13.60           C  
ATOM   2092  O   LEU B 164      -1.339  23.564  18.549  1.00 25.20           O  
ATOM   2093  N   PRO B 165      -0.581  24.708  20.313  1.00 12.64           N  
ATOM   2094  CA  PRO B 165      -1.671  25.667  20.226  1.00 13.16           C  
ATOM   2095  CB  PRO B 165      -1.518  26.484  21.523  1.00 13.02           C  
ATOM   2096  CG  PRO B 165      -0.081  26.401  21.843  1.00 15.98           C  
ATOM   2097  CD  PRO B 165       0.358  25.008  21.408  1.00 15.29           C  
ATOM   2098  C   PRO B 165      -1.560  26.543  18.982  1.00 13.78           C  
ATOM   2099  O   PRO B 165      -0.473  26.732  18.449  1.00 15.69           O  
ATOM   2100  N   THR B 166      -2.682  27.082  18.510  1.00 26.14           N  
ATOM   2101  CA  THR B 166      -2.630  28.088  17.460  1.00 33.33           C  
ATOM   2102  CB  THR B 166      -4.015  28.214  16.814  1.00 35.64           C  
ATOM   2103  OG1 THR B 166      -4.949  28.598  17.813  1.00 40.62           O  
ATOM   2104  CG2 THR B 166      -4.488  26.908  16.175  1.00 37.97           C  
ATOM   2105  C   THR B 166      -2.082  29.372  18.091  1.00 36.42           C  
ATOM   2106  O   THR B 166      -2.349  29.641  19.264  1.00 27.79           O  
ATOM   2107  N   GLU B 167      -1.292  30.149  17.332  1.00 38.61           N  
ATOM   2108  CA  GLU B 167      -0.683  31.363  17.869  1.00 51.95           C  
ATOM   2109  CB  GLU B 167       0.201  32.062  16.826  1.00 52.31           C  
ATOM   2110  CG  GLU B 167       1.507  31.307  16.621  1.00 54.55           C  
ATOM   2111  CD  GLU B 167       2.546  31.971  15.739  1.00 57.89           C  
ATOM   2112  OE1 GLU B 167       2.411  33.185  15.457  1.00 44.81           O  
ATOM   2113  OE2 GLU B 167       3.498  31.267  15.322  1.00 50.18           O  
ATOM   2114  C   GLU B 167      -1.748  32.301  18.441  1.00 46.00           C  
ATOM   2115  O   GLU B 167      -2.791  32.494  17.826  1.00 50.10           O  
ATOM   2116  N   GLU B 168      -1.474  32.854  19.634  1.00 61.33           N  
ATOM   2117  CA  GLU B 168      -2.521  33.300  20.547  1.00 54.98           C  
ATOM   2118  CB  GLU B 168      -1.911  33.814  21.860  1.00 56.34           C  
ATOM   2119  CG  GLU B 168      -1.905  32.772  22.962  1.00 60.37           C  
ATOM   2120  CD  GLU B 168      -1.019  33.070  24.154  1.00 61.09           C  
ATOM   2121  OE1 GLU B 168      -0.696  34.254  24.401  1.00 58.91           O  
ATOM   2122  OE2 GLU B 168      -0.615  32.095  24.825  1.00 47.71           O  
ATOM   2123  C   GLU B 168      -3.440  34.359  19.977  1.00 57.90           C  
ATOM   2124  O   GLU B 168      -4.588  34.474  20.411  1.00 70.72           O  
ATOM   2125  OXT GLU B 168      -3.044  35.105  19.095  1.00 74.69           O  
TER    2126      GLU B 168 
HETATM 2127  C01 LIG B 202      23.495  11.806  18.093  1.00 17.49           C  
HETATM 2128  C02 LIG B 202      24.373  10.739  17.451  1.00 16.65           C  
HETATM 2129  C05 LIG B 202      25.841   9.193  17.130  1.00 22.44           C  
HETATM 2130  C07 LIG B 202      27.429   6.923  15.993  1.00 36.72           C  
HETATM 2131  C08 LIG B 202      28.521   5.841  16.311  1.00 36.95           C  
HETATM 2132  C11 LIG B 202      30.087   3.892  16.383  1.00108.26           C  
HETATM 2133  C12 LIG B 202      30.077   2.355  16.452  1.00 96.91           C  
HETATM 2134  C14 LIG B 202      27.874   1.881  15.656  1.00107.37           C  
HETATM 2135  C15 LIG B 202      27.331   3.017  14.790  1.00121.25           C  
HETATM 2136  C16 LIG B 202      28.440   4.021  14.386  1.00152.60           C  
HETATM 2137  C17 LIG B 202      27.673   4.839  13.434  1.00109.68           C  
HETATM 2138  C19 LIG B 202      29.001   3.289  13.233  1.00152.26           C  
HETATM 2139  C21 LIG B 202      25.720  10.049  19.470  1.00 19.58           C  
HETATM 2140  C22 LIG B 202      26.188  11.282  19.959  1.00 21.93           C  
HETATM 2141  C23 LIG B 202      26.631  11.406  21.267  1.00 20.78           C  
HETATM 2142  C24 LIG B 202      26.573  10.317  22.122  1.00 17.62           C  
HETATM 2143  C25 LIG B 202      27.054  10.499  23.569  1.00 24.30           C  
HETATM 2144  C26 LIG B 202      26.105   9.091  21.646  1.00 20.24           C  
HETATM 2145  C27 LIG B 202      25.680   8.934  20.318  1.00 15.82           C  
HETATM 2146  N03 LIG B 202      24.328  10.363  16.145  1.00 16.11           N  
HETATM 2147  N04 LIG B 202      25.298   9.408  15.956  1.00 18.98           N  
HETATM 2148  N10 LIG B 202      28.994   4.569  15.638  1.00122.36           N  
HETATM 2149  N20 LIG B 202      25.303   9.997  18.081  1.00 17.77           N  
HETATM 2150  O09 LIG B 202      29.051   6.075  17.330  1.00 32.64           O  
HETATM 2151  O13 LIG B 202      29.258   1.693  15.524  1.00102.24           O  
HETATM 2152  O18 LIG B 202      28.440   4.287  12.323  1.00144.93           O  
HETATM 2153  S06 LIG B 202      27.153   7.992  17.501  1.00 24.89           S  
HETATM 2154  C11 P6G B 204       2.893  11.335  25.374  1.00 39.47           C  
HETATM 2155  C12 P6G B 204       3.833  10.856  26.408  1.00 37.92           C  
HETATM 2156  C14 P6G B 204       4.253  12.754  27.795  1.00 46.15           C  
HETATM 2157  C15 P6G B 204       3.332  13.854  27.407  1.00 36.86           C  
HETATM 2158  C17 P6G B 204       3.194  16.193  27.805  1.00 47.50           C  
HETATM 2159  C18 P6G B 204       1.747  16.519  27.752  1.00 38.94           C  
HETATM 2160  C2  P6G B 204      -3.299   9.474  22.486  1.00 43.41           C  
HETATM 2161  C3  P6G B 204      -1.952  10.091  22.660  1.00 65.44           C  
HETATM 2162  C5  P6G B 204      -1.415  12.249  21.772  1.00 66.78           C  
HETATM 2163  C6  P6G B 204      -0.212  13.027  22.218  1.00 54.83           C  
HETATM 2164  C8  P6G B 204       0.879  10.983  23.007  1.00 40.23           C  
HETATM 2165  C9  P6G B 204       2.323  10.665  23.184  1.00 46.27           C  
HETATM 2166  O1  P6G B 204      -3.144   8.080  22.220  1.00 49.96           O  
HETATM 2167  O10 P6G B 204       2.607  10.266  24.499  1.00 39.58           O  
HETATM 2168  O13 P6G B 204       3.581  11.518  27.626  1.00 50.73           O  
HETATM 2169  O16 P6G B 204       3.372  14.900  28.355  1.00 35.89           O  
HETATM 2170  O19 P6G B 204       1.330  16.682  26.430  1.00 43.62           O  
HETATM 2171  O4  P6G B 204      -2.026  11.513  22.827  1.00 54.18           O  
HETATM 2172  O7  P6G B 204       0.643  12.375  23.175  1.00 45.14           O  
HETATM 2173  O   HOH S   1      23.324  -7.118  -6.670  1.00 22.21           O  
TER    2174      HOH S   1 
HETATM 2175  O   HOH S   2      31.365   1.490  -6.566  1.00 20.87           O  
HETATM 2176  O   HOH S   3      26.532  11.720  -5.861  1.00 22.69           O  
HETATM 2177  O   HOH S   4      24.545   2.127 -11.566  1.00 21.72           O  
HETATM 2178  O   HOH S   5      28.742   2.462  -9.700  1.00 18.92           O  
HETATM 2179  O   HOH S   6      35.599  -5.309 -14.867  1.00 19.96           O  
HETATM 2180  O   HOH S   7      26.345  -0.108  -6.557  1.00 18.29           O  
HETATM 2181  O   HOH S   8      23.988  -0.356  17.212  1.00 31.61           O  
HETATM 2182  O   HOH S   9      22.448  15.516  17.497  1.00 24.38           O  
HETATM 2183  O   HOH S  10      25.031  20.393  16.867  1.00 17.88           O  
HETATM 2184  O   HOH S  11      36.248  -3.957 -17.139  1.00 19.28           O  
HETATM 2185  O   HOH S  12      23.533  12.362  14.440  1.00 18.94           O  
HETATM 2186  O   HOH S  13      32.583  -0.608  -5.458  1.00 24.44           O  
HETATM 2187  O   HOH S  14       5.802  14.858 -12.487  1.00 24.59           O  
HETATM 2188  O   HOH S  15      25.129  -8.426  -7.936  1.00 18.25           O  
HETATM 2189  O   HOH S  16      38.914  -7.180  -8.952  1.00 19.83           O  
HETATM 2190  O   HOH S  17      16.314  26.958  12.709  1.00 27.05           O  
HETATM 2191  O   HOH S  18      14.664  35.876  13.621  1.00 19.10           O  
HETATM 2192  O   HOH S  19      24.146  -4.995  -5.078  1.00 23.75           O  
HETATM 2193  O   HOH S  20      13.502  41.872  18.327  1.00 20.80           O  
HETATM 2194  O   HOH S  21      21.738  14.157  15.437  1.00 17.84           O  
HETATM 2195  O   HOH S  22      23.934  16.572  14.376  1.00 21.65           O  
HETATM 2196  O   HOH S  23      36.556  -3.760 -12.780  1.00 17.70           O  
HETATM 2197  O   HOH S  24       5.428  30.837  16.734  1.00 21.00           O  
HETATM 2198  O   HOH S  25      30.895  -5.569  -1.453  1.00 28.24           O  
HETATM 2199  O   HOH S  26      19.046   6.757  30.172  1.00 21.32           O  
HETATM 2200  O   HOH S  27       4.478  -7.522   5.145  1.00 42.62           O  
HETATM 2201  O   HOH S  28      18.456  10.452  28.762  1.00 25.74           O  
HETATM 2202  O   HOH S  29      29.123   0.415  -7.625  1.00 22.01           O  
HETATM 2203  O   HOH S  30      27.779  21.043  16.277  1.00 24.39           O  
HETATM 2204  O   HOH S  31      31.451  -1.158  -1.290  1.00 28.38           O  
HETATM 2205  O   HOH S  32      26.064  -4.974  -3.215  1.00 19.13           O  
HETATM 2206  O   HOH S  33       6.020  36.102  11.418  1.00 20.77           O  
HETATM 2207  O   HOH S  34      21.043 -16.625 -11.264  1.00 26.12           O  
HETATM 2208  O   HOH S  35      23.966  14.963  19.693  1.00 20.83           O  
HETATM 2209  O   HOH S  36      26.127  31.721  19.663  1.00 34.11           O  
HETATM 2210  O   HOH S  37      23.256  17.939   7.933  1.00 24.13           O  
HETATM 2211  O   HOH S  38      12.899  14.530  -5.237  1.00 30.58           O  
HETATM 2212  O   HOH S  39       5.946   9.078  -5.713  1.00 36.92           O  
HETATM 2213  O   HOH S  40      34.840  -5.687 -11.466  1.00 18.66           O  
HETATM 2214  O   HOH S  41      19.446  30.435  12.804  1.00 30.08           O  
HETATM 2215  O   HOH S  42      13.057  10.732  -0.912  1.00 28.36           O  
HETATM 2216  O   HOH S  43       9.336  11.506  28.323  1.00 32.84           O  
HETATM 2217  O   HOH S  44      20.443  36.545  20.572  1.00 21.49           O  
HETATM 2218  O   HOH S  45      24.050   4.465   2.831  1.00 29.64           O  
HETATM 2219  O   HOH S  46      22.516  -8.585   7.312  1.00 28.15           O  
HETATM 2220  O   HOH S  47      25.073  -4.386  -8.236  1.00 21.59           O  
HETATM 2221  O   HOH S  48      26.890  -2.743  -6.460  1.00 24.24           O  
HETATM 2222  O   HOH S  49      26.859 -17.627  -3.526  1.00 26.46           O  
HETATM 2223  O   HOH S  50      30.169  21.665  17.545  1.00 22.79           O  
HETATM 2224  O   HOH S  51      39.491  -0.033  -7.184  1.00 24.31           O  
HETATM 2225  O   HOH S  52      31.118  19.268  18.470  1.00 25.88           O  
HETATM 2226  O   HOH S  53      18.399 -17.207 -10.783  1.00 38.71           O  
HETATM 2227  O   HOH S  54      27.947  23.135  14.473  1.00 24.13           O  
HETATM 2228  O   HOH S  55       5.701   7.875  22.078  1.00 26.31           O  
HETATM 2229  O   HOH S  56       6.679  -8.452   6.401  1.00 47.09           O  
HETATM 2230  O   HOH S  57       8.330   7.169  21.422  1.00 25.09           O  
HETATM 2231  O   HOH S  58      27.291   8.655  -4.651  1.00 38.78           O  
HETATM 2232  O   HOH S  59      29.273  18.250  22.577  1.00 28.59           O  
HETATM 2233  O   HOH S  60      18.084 -19.733  -7.928  1.00 31.69           O  
HETATM 2234  O   HOH S  61      12.571   2.973  18.592  1.00 30.77           O  
HETATM 2235  O   HOH S  62      36.240  23.741  17.494  1.00 51.87           O  
HETATM 2236  O   HOH S  63      25.638  17.775  16.671  1.00 26.05           O  
HETATM 2237  O   HOH S  64      17.850  23.178  11.243  1.00 30.06           O  
HETATM 2238  O   HOH S  65      11.661 -13.621   2.238  1.00 29.83           O  
HETATM 2239  O   HOH S  66      11.098  -7.212  -8.005  1.00 39.04           O  
HETATM 2240  O   HOH S  67       3.162  15.795  14.213  1.00 30.73           O  
HETATM 2241  O   HOH S  68      26.309  28.813  20.226  1.00 33.79           O  
HETATM 2242  O   HOH S  69      13.928  10.899  -3.443  1.00 24.97           O  
HETATM 2243  O   HOH S  70      20.161   9.238  31.168  1.00 37.33           O  
HETATM 2244  O   HOH S  71      16.967  29.474  13.353  1.00 34.71           O  
HETATM 2245  O   HOH S  72      33.472  23.420  18.770  1.00 42.38           O  
HETATM 2246  O   HOH S  73      23.454   7.100   4.209  1.00 34.84           O  
HETATM 2247  O   HOH S  74      19.397   5.164   9.415  1.00 22.86           O  
HETATM 2248  O   HOH S  75       9.909   7.950  14.350  1.00 37.18           O  
HETATM 2249  O   HOH S  76      19.611  11.770  30.972  1.00 52.18           O  
HETATM 2250  O   HOH S  77      19.606  16.840   8.191  1.00 35.31           O  
HETATM 2251  O   HOH S  78      13.747  -7.355   8.385  1.00 31.23           O  
HETATM 2252  O   HOH S  79      33.359  -0.269  -2.993  1.00 40.20           O  
HETATM 2253  O   HOH S  80      23.644  -2.086   9.537  1.00 27.20           O  
HETATM 2254  O   HOH S  81      36.791  23.561  13.342  1.00 32.90           O  
HETATM 2255  O   HOH S  82      15.687   1.402  12.742  1.00 34.88           O  
HETATM 2256  O   HOH S  83      16.348  36.361  11.445  1.00 18.27           O  
HETATM 2257  O   HOH S  84      24.469  17.061   5.679  1.00 31.52           O  
HETATM 2258  O   HOH S  85      35.263  24.878  11.479  1.00 29.18           O  
HETATM 2259  O   HOH S  87      17.409  12.950  30.764  1.00 50.34           O  
HETATM 2260  O   HOH S  88      17.097   5.619   7.425  1.00 43.98           O  
HETATM 2261  O   HOH S  89      23.441  -3.848 -14.622  1.00 28.29           O  
HETATM 2262  O   HOH S  90      24.469   5.701   6.458  1.00 38.42           O  
HETATM 2263  O   HOH S  91      17.780   7.803   6.341  1.00 27.35           O  
HETATM 2264  O   HOH S  92      19.663  14.908  -5.038  1.00 27.09           O  
HETATM 2265  O   HOH S  93       5.947  33.822  12.045  1.00 35.71           O  
HETATM 2266  O   HOH S  94      21.017  -6.711   8.417  1.00 31.88           O  
HETATM 2267  O   HOH S  95       9.211   6.135  23.781  1.00 37.24           O  
HETATM 2268  O   HOH S  96      15.058  20.907  30.589  1.00 38.04           O  
HETATM 2269  O   HOH S  97      21.567  13.176  30.829  1.00 43.64           O  
HETATM 2270  O   HOH S  98      23.078  10.807   2.395  1.00 32.85           O  
HETATM 2271  O   HOH S  99      12.793  22.360  30.084  1.00 39.68           O  
HETATM 2272  O   HOH S 100      19.578  34.358  21.785  1.00 32.76           O  
HETATM 2273  O   HOH S 101      16.679 -15.645  -9.175  1.00 35.29           O  
HETATM 2274  O   HOH S 102      34.023  14.782  11.815  1.00 39.53           O  
HETATM 2275  O   HOH S 103      31.224  14.435  28.048  1.00 38.24           O  
HETATM 2276  O   HOH S 105       5.259  -2.408   7.550  1.00 46.43           O  
HETATM 2277  O   HOH S 106      24.012  23.648  12.012  1.00 39.98           O  
HETATM 2278  O   HOH S 107      25.218  25.530  20.330  1.00 34.08           O  
HETATM 2279  O   HOH S 108      26.825   3.637   0.050  1.00 41.31           O  
HETATM 2280  O   HOH S 109      36.477  17.338  22.052  1.00 36.17           O  
HETATM 2281  O   HOH S 110      15.854 -11.981   8.772  1.00 38.38           O  
HETATM 2282  O   HOH S 112      15.415 -17.878  -0.970  1.00 35.01           O  
HETATM 2283  O   HOH S 113      12.060 -13.715  -5.288  1.00 39.64           O  
HETATM 2284  O   HOH S 114      26.162   2.661  11.659  1.00 38.91           O  
HETATM 2285  O   HOH S 115      11.985   9.448   1.164  1.00 32.92           O  
HETATM 2286  O   HOH S 116      24.507  -2.292  19.289  1.00 40.15           O  
HETATM 2287  O   HOH S 117      13.262  21.316  -6.261  1.00 36.59           O  
HETATM 2288  O   HOH S 118      17.367  42.332  17.004  1.00 35.73           O  
HETATM 2289  O   HOH S 119      17.808   1.125 -11.849  1.00 28.59           O  
HETATM 2290  O   HOH S 120      27.469  -7.203 -20.065  1.00 35.30           O  
HETATM 2291  O   HOH S 121      30.445  22.170  20.283  1.00 38.02           O  
HETATM 2292  O   HOH S 122      25.343   7.160 -11.428  1.00 33.30           O  
HETATM 2293  O   HOH S 123      35.604  24.844   8.718  1.00 35.42           O  
HETATM 2294  O   HOH S 124      16.825   7.207 -11.224  1.00 37.78           O  
HETATM 2295  O   HOH S 125      15.089  -2.460 -12.862  1.00 34.63           O  
HETATM 2296  O   HOH S 126      26.564   3.576   2.877  1.00 50.82           O  
HETATM 2297  O   HOH S 127       3.725  -3.330   5.860  1.00 45.33           O  
HETATM 2298  O   HOH S 128      12.661  17.675  31.398  1.00 38.55           O  
HETATM 2299  O   HOH S 129      10.155   9.924  29.779  1.00 31.10           O  
HETATM 2300  O   HOH S 130      12.282 -15.935  -6.723  1.00 41.15           O  
HETATM 2301  O   HOH S 132       7.458   8.524  12.220  1.00 51.43           O  
HETATM 2302  O   HOH S 133       4.160   7.515   3.609  1.00 41.33           O  
HETATM 2303  O   HOH S 135      31.707   2.567  -4.046  1.00 40.53           O  
HETATM 2304  O   HOH S 136      40.986  -8.730  -8.513  1.00 35.21           O  
HETATM 2305  O   HOH S 137      20.015  -5.449 -14.095  1.00 39.21           O  
HETATM 2306  O   HOH S 138      15.892   9.357 -10.381  1.00 48.41           O  
HETATM 2307  O   HOH S 139       7.282  12.453 -13.470  1.00 31.67           O  
HETATM 2308  O   HOH S 140      14.585  -1.028  13.637  1.00 37.82           O  
HETATM 2309  O   HOH S 141      13.451  -9.531 -10.279  1.00 43.71           O  
HETATM 2310  O   HOH S 142      27.939   6.804  -2.395  1.00 34.93           O  
HETATM 2311  O   HOH S 144      26.651   4.479  -2.218  1.00 47.11           O  
HETATM 2312  O   HOH S 145      14.980 -14.656 -10.971  1.00 42.86           O  
HETATM 2313  O   HOH S 146       9.120  23.848  10.491  1.00 40.21           O  
HETATM 2314  O   HOH S 147      25.558  10.647   3.011  1.00 41.57           O  
HETATM 2315  O   HOH S 148      16.798 -18.903 -12.074  1.00 38.11           O  
HETATM 2316  O   HOH S 149      31.274  19.835  21.182  1.00 38.90           O  
HETATM 2317  O   HOH S 150      30.609   6.120   8.890  1.00 48.58           O  
HETATM 2318  O   HOH S 151      31.043   3.966   7.178  1.00 49.14           O  
HETATM 2319  O   HOH S 152      28.734  14.164  21.678  1.00 25.14           O  
HETATM 2320  O   HOH S 153      21.291 -19.477   2.225  1.00 47.80           O  
HETATM 2321  O   HOH S 154       0.310   7.669  18.073  1.00 41.65           O  
HETATM 2322  O   HOH S 155      37.587  20.120  17.622  1.00 28.57           O  
HETATM 2323  O   HOH S 156      22.857  -4.725   9.325  1.00 36.89           O  
HETATM 2324  O   HOH S 157      16.154 -21.015 -10.732  1.00 43.39           O  
HETATM 2325  O   HOH S 158      19.125 -19.850   2.078  1.00 43.89           O  
HETATM 2326  O   HOH S 159       7.568  39.218  21.325  1.00 35.33           O  
HETATM 2327  O   HOH S 160      18.016  17.378  -0.566  1.00 42.38           O  
HETATM 2328  O   HOH S 161      14.382  16.201  32.670  1.00 45.28           O  
HETATM 2329  O   HOH S 163      30.682   5.548  12.577  1.00 44.99           O  
HETATM 2330  O   HOH S 164       3.269  34.698  13.350  1.00 50.85           O  
HETATM 2331  O   HOH S 165      15.157   4.229   7.222  1.00 40.18           O  
HETATM 2332  O   HOH S 166      12.279  -9.302   8.110  1.00 46.23           O  
HETATM 2333  O   HOH S 167      24.402  28.463  13.291  1.00 39.65           O  
HETATM 2334  O   HOH S 168      34.157   5.248  17.102  1.00 42.29           O  
HETATM 2335  O   HOH S 169      21.608  23.422  26.762  1.00 46.02           O  
HETATM 2336  O   HOH S 170      21.257  17.282  -3.628  1.00 40.64           O  
HETATM 2337  O   HOH S 171      27.852 -16.901  -6.293  1.00 44.93           O  
HETATM 2338  O   HOH S 172       5.121   7.508  13.156  1.00 57.32           O  
HETATM 2339  O   HOH S 173      35.211   3.658  -5.801  1.00 37.35           O  
HETATM 2340  O   HOH S 174      15.264  27.198  10.618  1.00 46.48           O  
HETATM 2341  O   HOH S 175      11.628  31.393  23.068  1.00 46.19           O  
HETATM 2342  O   HOH S 176      15.919  31.931  11.165  1.00 41.69           O  
HETATM 2343  O   HOH S 177      18.166  -3.301 -14.532  1.00 44.79           O  
HETATM 2344  O   HOH S 178       8.260   5.641  10.719  1.00 38.74           O  
HETATM 2345  O   HOH S 179      -0.898  14.821  25.514  1.00 41.67           O  
HETATM 2346  O   HOH S 180      23.358 -15.774 -14.272  1.00 37.61           O  
HETATM 2347  O   HOH S 181      29.571  13.958  24.253  1.00 34.12           O  
HETATM 2348  O   HOH S 182      16.290   4.300 -10.935  1.00 42.40           O  
HETATM 2349  O   HOH S 183       2.827   9.473  -3.100  1.00 42.16           O  
HETATM 2350  O   HOH S 184      17.332  15.743  -6.268  1.00 44.81           O  
HETATM 2351  O   HOH S 185      16.984  10.769  32.258  1.00 51.23           O  
HETATM 2352  O   HOH S 186       7.532  18.189  11.220  1.00 46.43           O  
HETATM 2353  O   HOH S 188      23.390  -2.852  16.895  1.00 49.27           O  
HETATM 2354  O   HOH S 189      26.162  14.499  -8.971  1.00 45.69           O  
HETATM 2355  O   HOH S 191      35.122   5.975  -5.633  1.00 49.52           O  
HETATM 2356  O   HOH S 192      17.429  34.259  10.712  1.00 45.16           O  
HETATM 2357  O   HOH S 193      13.043 -14.165   4.551  1.00 48.30           O  
HETATM 2358  O   HOH S 194      -0.266  12.789  18.624  1.00 46.44           O  
HETATM 2359  O   HOH S 196      40.924  13.009   5.837  1.00 54.37           O  
HETATM 2360  O   HOH S 197      26.206  26.707  22.218  1.00 44.48           O  
HETATM 2361  O   HOH S 198       8.944  -7.503  -9.721  1.00 44.82           O  
HETATM 2362  O   HOH S 199      25.545  11.504  -0.980  1.00 42.08           O  
HETATM 2363  O   HOH S 200       7.328   9.786  27.295  1.00 44.96           O  
HETATM 2364  O   HOH S 201      14.398   6.292   8.780  1.00 52.56           O  
HETATM 2365  O   HOH S 203       1.872  35.141  11.454  1.00 41.73           O  
MASTER        0    0    2    0    0    0    0    0 2362    3    0   20
END
