# Supplementary material for: A bottom-up approach to find lead compounds in expansive chemical spaces
Source: Commun Chem. 2025 Aug 1;8:225. doi: 10.1038/s42004-025-01610-2 (PMC12316891; doi:10.1038/s42004-025-01610-2)
Supplement: Supplementary file 6 — Supplementary Data 4 [file 42004_2025_1610_MOESM6_ESM.txt]

HEADER                                                        XXXX
COMPND    MOL_ID: 1;
COMPND   2 MOLECULE: ;
COMPND   3 CHAIN: A
SOURCE    MOL_ID: 1
EXPDTA    X-RAY DIFFRACTION
REMARK   2
REMARK   2 RESOLUTION.    1.33 ANGSTROMS.
REMARK   3 
REMARK   3 REFINEMENT.
REMARK   3   PROGRAM     : REFMAC
REMARK   3   AUTHORS     : NULL
REMARK   3 
REMARK   3 REFINEMENT TARGET : MAXIMUM LIKELIHOOD
REMARK   3 
REMARK   3  DATA USED IN REFINEMENT.
REMARK   3   RESOLUTION RANGE HIGH (ANGSTROMS) : 1.33 
REMARK   3   RESOLUTION RANGE LOW  (ANGSTROMS) : 38.85
REMARK   3   DATA CUTOFF            (SIGMA(F)) : NULL  
REMARK   3   COMPLETENESS FOR RANGE        (%) : 99.87
REMARK   3   NUMBER OF REFLECTIONS             : 28623       
REMARK   3 
REMARK   3  FIT TO DATA USED IN REFINEMENT.
REMARK   3   CROSS-VALIDATION METHOD          : THROUGHOUT
REMARK   3   FREE R VALUE TEST SET SELECTION  : RANDOM
REMARK   3   R VALUE     (WORKING + TEST SET) : 0.18759
REMARK   3   R VALUE            (WORKING SET) : 0.18654
REMARK   3   FREE R VALUE                     : 0.20806
REMARK   3   FREE R VALUE TEST SET SIZE   (%) : 4.9    
REMARK   3   FREE R VALUE TEST SET COUNT      : 1484        
REMARK   3   ESTIMATED ERROR OF FREE R VALUE  : NULL   
REMARK   3 
REMARK   3  FIT IN THE HIGHEST RESOLUTION BIN.
REMARK   3   TOTAL NUMBER OF BINS USED           : 20
REMARK   3   BIN RESOLUTION RANGE HIGH       (A) : 1.328
REMARK   3   BIN RESOLUTION RANGE LOW        (A) : 1.362
REMARK   3   REFLECTION IN BIN     (WORKING SET) : 2068
REMARK   3   BIN COMPLETENESS (WORKING+TEST) (%) : 99.17
REMARK   3   BIN R VALUE           (WORKING SET) : 0.337  
REMARK   3   BIN FREE R VALUE SET COUNT          : 94
REMARK   3   BIN FREE R VALUE                    : 0.345  
REMARK   3 
REMARK   3  NUMBER OF NON-HYDROGEN ATOMS USED IN REFINEMENT.
REMARK   3   PROTEIN ATOMS            : NULL
REMARK   3   NUCLEIC ACID ATOMS       : NULL
REMARK   3   HETEROGEN ATOMS          : NULL
REMARK   3   SOLVENT ATOMS            : NULL
REMARK   3 
REMARK   3  B VALUES.
REMARK   3   B VALUE TYPE                      : NULL
REMARK   3   FROM WILSON PLOT           (A**2) : NULL    
REMARK   3   MEAN B VALUE      (OVERALL, A**2) : 14.442  
REMARK   3   OVERALL ANISOTROPIC B VALUE.
REMARK   3    B11 (A**2) :    2.99
REMARK   3    B22 (A**2) :   -0.44
REMARK   3    B33 (A**2) :   -2.55
REMARK   3    B12 (A**2) :   -0.00
REMARK   3    B13 (A**2) :    0.00
REMARK   3    B23 (A**2) :    0.00
REMARK   3 
REMARK   3  ESTIMATED OVERALL COORDINATE ERROR.
REMARK   3   ESU BASED ON R VALUE                            (A): 0.058 
REMARK   3   ESU BASED ON FREE R VALUE                       (A): 0.059 
REMARK   3   ESU BASED ON MAXIMUM LIKELIHOOD                 (A): 0.049 
REMARK   3   ESU FOR B VALUES BASED ON MAXIMUM LIKELIHOOD (A**2): 2.366 
REMARK   3 
REMARK   3  CORRELATION COEFFICIENTS.
REMARK   3   CORRELATION COEFFICIENT FO-FC      : 0.972 
REMARK   3   CORRELATION COEFFICIENT FO-FC FREE : 0.966 
REMARK   3 
REMARK   3  RMS DEVIATIONS FROM IDEAL VALUES        COUNT    RMS    WEIGHT
REMARK   3   BOND LENGTHS REFINED ATOMS        (A):  1129 ; 0.006 ; 0.018
REMARK   3   BOND LENGTHS OTHERS               (A):  1060 ; 0.001 ; 0.016
REMARK   3   BOND ANGLES REFINED ATOMS   (DEGREES):  1539 ; 0.999 ; 1.864
REMARK   3   BOND ANGLES OTHERS          (DEGREES):  2449 ; 0.392 ; 1.590
REMARK   3   TORSION ANGLES, PERIOD 1    (DEGREES):   129 ; 5.469 ; 5.116
REMARK   3   TORSION ANGLES, PERIOD 2    (DEGREES):  NULL ;  NULL ;  NULL
REMARK   3   TORSION ANGLES, PERIOD 3    (DEGREES):   197 ;12.449 ;10.000
REMARK   3   TORSION ANGLES, PERIOD 4    (DEGREES):  NULL ;  NULL ;  NULL
REMARK   3   CHIRAL-CENTER RESTRAINTS       (A**3):   158 ; 0.050 ; 0.200
REMARK   3   GENERAL PLANES REFINED ATOMS      (A):  1280 ; 0.004 ; 0.020
REMARK   3   GENERAL PLANES OTHERS             (A):   257 ; 0.001 ; 0.020
REMARK   3   NON-BONDED CONTACTS REFINED ATOMS (A):  NULL ;  NULL ;  NULL
REMARK   3   NON-BONDED CONTACTS OTHERS        (A):  NULL ;  NULL ;  NULL
REMARK   3   NON-BONDED TORSION REFINED ATOMS  (A):  NULL ;  NULL ;  NULL
REMARK   3   NON-BONDED TORSION OTHERS         (A):  NULL ;  NULL ;  NULL
REMARK   3   H-BOND (X...Y) REFINED ATOMS      (A):  NULL ;  NULL ;  NULL
REMARK   3   H-BOND (X...Y) OTHERS             (A):  NULL ;  NULL ;  NULL
REMARK   3   POTENTIAL METAL-ION REFINED ATOMS (A):  NULL ;  NULL ;  NULL
REMARK   3   POTENTIAL METAL-ION OTHERS        (A):  NULL ;  NULL ;  NULL
REMARK   3   SYMMETRY VDW REFINED ATOMS        (A):  NULL ;  NULL ;  NULL
REMARK   3   SYMMETRY VDW OTHERS               (A):  NULL ;  NULL ;  NULL
REMARK   3   SYMMETRY H-BOND REFINED ATOMS     (A):  NULL ;  NULL ;  NULL
REMARK   3   SYMMETRY H-BOND OTHERS            (A):  NULL ;  NULL ;  NULL
REMARK   3   SYMMETRY METAL-ION REFINED ATOMS  (A):  NULL ;  NULL ;  NULL
REMARK   3   SYMMETRY METAL-ION OTHERS         (A):  NULL ;  NULL ;  NULL
REMARK   3 
REMARK   3  ISOTROPIC THERMAL FACTOR RESTRAINTS.     COUNT   RMS    WEIGHT
REMARK   3   MAIN-CHAIN BOND REFINED ATOMS  (A**2):   507 ; 1.881 ; 1.031
REMARK   3   MAIN-CHAIN BOND OTHER ATOMS    (A**2):   507 ; 1.884 ; 1.031
REMARK   3   MAIN-CHAIN ANGLE REFINED ATOMS (A**2):   632 ; 2.283 ; 1.854
REMARK   3   MAIN-CHAIN ANGLE OTHER ATOMS   (A**2):   633 ; 2.286 ; 1.857
REMARK   3   SIDE-CHAIN BOND REFINED ATOMS  (A**2):   622 ; 5.080 ; 1.412
REMARK   3   SIDE-CHAIN BOND OTHER ATOMS    (A**2):   621 ; 5.082 ; 1.410
REMARK   3   SIDE-CHAIN ANGLE REFINED ATOMS (A**2):  NULL ;  NULL ;  NULL
REMARK   3   SIDE-CHAIN ANGLE OTHER ATOMS   (A**2):   908 ; 6.476 ; 2.409
REMARK   3   LONG RANGE B REFINED ATOMS     (A**2):  1398 ; 7.274 ;16.180
REMARK   3   LONG RANGE B OTHER ATOMS       (A**2):  1358 ; 7.258 ;13.960
REMARK   3 
REMARK   3  ANISOTROPIC THERMAL FACTOR RESTRAINTS.   COUNT   RMS    WEIGHT
REMARK   3   RIGID-BOND RESTRAINTS          (A**2):  NULL ;  NULL ;  NULL
REMARK   3   SPHERICITY; FREE ATOMS         (A**2):  NULL ;  NULL ;  NULL
REMARK   3   SPHERICITY; BONDED ATOMS       (A**2):  NULL ;  NULL ;  NULL
REMARK   3 
REMARK   3  NCS RESTRAINTS STATISTICS
REMARK   3   NUMBER OF DIFFERENT NCS GROUPS : NULL
REMARK   3 
REMARK   3  TWIN DETAILS
REMARK   3   NUMBER OF TWIN DOMAINS  : NULL
REMARK   3 
REMARK   3  TLS DETAILS
REMARK   3   NUMBER OF TLS GROUPS  : 7
REMARK   3 
REMARK   3   TLS GROUP : 1
REMARK   3    NUMBER OF COMPONENTS GROUP : 1
REMARK   3    COMPONENTS        C SSSEQI   TO  C SSSEQI
REMARK   3    RESIDUE RANGE :   A    42        A    51
REMARK   3    ORIGIN FOR THE GROUP (A): -13.4650   9.6410  14.9430
REMARK   3    T TENSOR
REMARK   3      T11:   0.0738 T22:   0.0419
REMARK   3      T33:   0.1264 T12:   0.0201
REMARK   3      T13:   0.0032 T23:  -0.0254
REMARK   3    L TENSOR
REMARK   3      L11:   3.1100 L22:   5.9149
REMARK   3      L33:   4.6780 L12:  -0.6472
REMARK   3      L13:   0.9151 L23:  -3.7122
REMARK   3    S TENSOR
REMARK   3      S11:   0.0344 S12:  -0.0139 S13:   0.1494
REMARK   3      S21:   0.3832 S22:  -0.0164 S23:   0.1041
REMARK   3      S31:  -0.3004 S32:   0.0709 S33:  -0.0180
REMARK   3 
REMARK   3   TLS GROUP : 2
REMARK   3    NUMBER OF COMPONENTS GROUP : 1
REMARK   3    COMPONENTS        C SSSEQI   TO  C SSSEQI
REMARK   3    RESIDUE RANGE :   A    52        A    60
REMARK   3    ORIGIN FOR THE GROUP (A): -12.7300  -7.1300  26.2820
REMARK   3    T TENSOR
REMARK   3      T11:   0.0518 T22:   0.0675
REMARK   3      T33:   0.1535 T12:  -0.0275
REMARK   3      T13:   0.0029 T23:   0.0030
REMARK   3    L TENSOR
REMARK   3      L11:   0.2761 L22:  13.1095
REMARK   3      L33:   7.6534 L12:   0.3463
REMARK   3      L13:   1.3166 L23:   2.1290
REMARK   3    S TENSOR
REMARK   3      S11:   0.0821 S12:  -0.0065 S13:   0.0110
REMARK   3      S21:   0.0182 S22:  -0.2668 S23:   0.0870
REMARK   3      S31:   0.2068 S32:   0.1010 S33:   0.1848
REMARK   3 
REMARK   3   TLS GROUP : 3
REMARK   3    NUMBER OF COMPONENTS GROUP : 1
REMARK   3    COMPONENTS        C SSSEQI   TO  C SSSEQI
REMARK   3    RESIDUE RANGE :   A    61        A    68
REMARK   3    ORIGIN FOR THE GROUP (A):  -5.6530 -14.7100  15.4490
REMARK   3    T TENSOR
REMARK   3      T11:   0.1261 T22:   0.0922
REMARK   3      T33:   0.2037 T12:   0.0780
REMARK   3      T13:   0.0005 T23:   0.0190
REMARK   3    L TENSOR
REMARK   3      L11:   2.2395 L22:   8.5157
REMARK   3      L33:  10.4853 L12:   0.8946
REMARK   3      L13:  -3.3896 L23:   0.7446
REMARK   3    S TENSOR
REMARK   3      S11:   0.0101 S12:  -0.2379 S13:  -0.0651
REMARK   3      S21:   0.5136 S22:  -0.0269 S23:  -0.5281
REMARK   3      S31:   0.5014 S32:   0.6240 S33:   0.0168
REMARK   3 
REMARK   3   TLS GROUP : 4
REMARK   3    NUMBER OF COMPONENTS GROUP : 1
REMARK   3    COMPONENTS        C SSSEQI   TO  C SSSEQI
REMARK   3    RESIDUE RANGE :   A    69        A    96
REMARK   3    ORIGIN FOR THE GROUP (A):  -6.6430   1.6090   3.6430
REMARK   3    T TENSOR
REMARK   3      T11:   0.0146 T22:   0.0303
REMARK   3      T33:   0.1550 T12:  -0.0091
REMARK   3      T13:   0.0202 T23:  -0.0078
REMARK   3    L TENSOR
REMARK   3      L11:   1.5524 L22:   3.4061
REMARK   3      L33:   2.0391 L12:  -1.3900
REMARK   3      L13:  -0.3252 L23:  -0.4010
REMARK   3    S TENSOR
REMARK   3      S11:  -0.0007 S12:   0.0619 S13:   0.0145
REMARK   3      S21:  -0.1226 S22:   0.0055 S23:  -0.1902
REMARK   3      S31:   0.0716 S32:   0.1229 S33:  -0.0048
REMARK   3 
REMARK   3   TLS GROUP : 5
REMARK   3    NUMBER OF COMPONENTS GROUP : 1
REMARK   3    COMPONENTS        C SSSEQI   TO  C SSSEQI
REMARK   3    RESIDUE RANGE :   A    97        A   115
REMARK   3    ORIGIN FOR THE GROUP (A): -13.6940   2.2110  10.5620
REMARK   3    T TENSOR
REMARK   3      T11:   0.0187 T22:   0.0055
REMARK   3      T33:   0.1208 T12:   0.0068
REMARK   3      T13:   0.0058 T23:  -0.0101
REMARK   3    L TENSOR
REMARK   3      L11:   1.8314 L22:   3.2580
REMARK   3      L33:   3.7268 L12:  -1.6316
REMARK   3      L13:   0.8257 L23:  -2.2677
REMARK   3    S TENSOR
REMARK   3      S11:  -0.1266 S12:  -0.0837 S13:  -0.0151
REMARK   3      S21:   0.1278 S22:   0.0899 S23:  -0.0306
REMARK   3      S31:  -0.1372 S32:  -0.0334 S33:   0.0367
REMARK   3 
REMARK   3   TLS GROUP : 6
REMARK   3    NUMBER OF COMPONENTS GROUP : 1
REMARK   3    COMPONENTS        C SSSEQI   TO  C SSSEQI
REMARK   3    RESIDUE RANGE :   A   116        A   139
REMARK   3    ORIGIN FOR THE GROUP (A): -15.4680  -5.7160  11.1500
REMARK   3    T TENSOR
REMARK   3      T11:   0.0560 T22:   0.0090
REMARK   3      T33:   0.1298 T12:  -0.0056
REMARK   3      T13:   0.0176 T23:  -0.0050
REMARK   3    L TENSOR
REMARK   3      L11:   0.3417 L22:   2.7510
REMARK   3      L33:   7.1241 L12:  -0.6586
REMARK   3      L13:   0.7052 L23:  -3.4275
REMARK   3    S TENSOR
REMARK   3      S11:  -0.0563 S12:  -0.0284 S13:  -0.0430
REMARK   3      S21:  -0.0896 S22:   0.1121 S23:   0.0665
REMARK   3      S31:   0.3695 S32:  -0.1153 S33:  -0.0557
REMARK   3 
REMARK   3   TLS GROUP : 7
REMARK   3    NUMBER OF COMPONENTS GROUP : 1
REMARK   3    COMPONENTS        C SSSEQI   TO  C SSSEQI
REMARK   3    RESIDUE RANGE :   A   140        A   168
REMARK   3    ORIGIN FOR THE GROUP (A): -11.4760 -10.0020   1.2190
REMARK   3    T TENSOR
REMARK   3      T11:   0.0919 T22:   0.0417
REMARK   3      T33:   0.1551 T12:  -0.0341
REMARK   3      T13:   0.0133 T23:  -0.0360
REMARK   3    L TENSOR
REMARK   3      L11:   1.1329 L22:   8.0683
REMARK   3      L33:   3.4054 L12:  -1.0323
REMARK   3      L13:   0.1302 L23:  -4.3283
REMARK   3    S TENSOR
REMARK   3      S11:  -0.0276 S12:   0.0342 S13:  -0.1520
REMARK   3      S21:  -0.3299 S22:   0.0569 S23:   0.0792
REMARK   3      S31:   0.3710 S32:  -0.0675 S33:  -0.0293
REMARK   3 
REMARK   3  BULK SOLVENT MODELLING.
REMARK   3   METHOD USED : MASK
REMARK   3   PARAMETERS FOR MASK CALCULATION
REMARK   3   VDW PROBE RADIUS   : 1.20 
REMARK   3   ION PROBE RADIUS   : 0.80 
REMARK   3   SHRINKAGE RADIUS   : 0.80 
REMARK   3 
REMARK   3  OTHER REFINEMENT REMARKS: 
REMARK   3  HYDROGENS HAVE BEEN USED IF PRESENT IN THE INPUT
REMARK   3  U VALUES : RESIDUAL ONLY
SEQRES   1 A  127  SER MET ASN PRO PRO PRO PRO GLU THR SER ASN PRO ASN          
SEQRES   2 A  127  LYS PRO LYS ARG GLN THR ASN GLN LEU GLN TYR LEU LEU          
SEQRES   3 A  127  ARG VAL VAL LEU LYS THR LEU TRP LYS HIS GLN PHE ALA          
SEQRES   4 A  127  TRP PRO PHE GLN GLN PRO VAL ASP ALA VAL LYS LEU ASN          
SEQRES   5 A  127  LEU PRO ASP TYR TYR LYS ILE ILE LYS THR PRO MET ASP          
SEQRES   6 A  127  MET GLY THR ILE LYS LYS ARG LEU GLU ASN ASN TYR TYR          
SEQRES   7 A  127  TRP ASN ALA GLN GLU CYS ILE GLN ASP PHE ASN THR MET          
SEQRES   8 A  127  PHE THR ASN CYS TYR ILE TYR ASN LYS PRO GLY ASP ASP          
SEQRES   9 A  127  ILE VAL LEU MET ALA GLU ALA LEU GLU LYS LEU PHE LEU          
SEQRES  10 A  127  GLN LYS ILE ASN GLU LEU PRO THR GLU GLU                      
HET     50  A 201      33
HETNAM      50 
FORMUL   2   50    
FORMUL   3  HOH   *151(H2 O)
CRYST1   36.100   44.587   78.907  90.00  90.00  90.00 P 21 21 21    0
ATOM      1  N   SER A  42     -14.645  21.763   6.909  1.00 11.23           N  
ATOM      2  CA  SER A  42     -15.039  20.364   6.978  1.00 15.57           C  
ATOM      3  CB  SER A  42     -14.605  19.621   5.718  1.00 24.10           C  
ATOM      4  OG  SER A  42     -15.151  20.224   4.556  1.00 20.14           O  
ATOM      5  C   SER A  42     -14.441  19.708   8.220  1.00  8.18           C  
ATOM      6  O   SER A  42     -13.403  20.145   8.712  1.00 10.45           O  
ATOM      7  N   MET A  43     -15.122  18.666   8.719  1.00 11.15           N  
ATOM      8  CA  MET A  43     -14.731  17.983   9.942  1.00 11.10           C  
ATOM      9  CB  MET A  43     -15.605  18.424  11.117  1.00 12.04           C  
ATOM     10  CG  MET A  43     -15.424  19.858  11.509  1.00 20.14           C  
ATOM     11  SD  MET A  43     -16.732  20.385  12.634  1.00 22.57           S  
ATOM     12  CE  MET A  43     -16.177  19.604  14.111  1.00 31.62           C  
ATOM     13  C   MET A  43     -14.902  16.474   9.804  1.00  9.59           C  
ATOM     14  O   MET A  43     -15.915  16.003   9.290  1.00 13.11           O  
ATOM     15  N   ASN A  44     -13.907  15.724  10.285  1.00  8.95           N  
ATOM     16  CA  ASN A  44     -14.042  14.286  10.430  1.00 10.16           C  
ATOM     17  CB  ASN A  44     -12.689  13.602  10.365  1.00 10.50           C  
ATOM     18  CG  ASN A  44     -12.071  13.669   9.002  1.00  9.17           C  
ATOM     19  OD1 ASN A  44     -12.706  13.328   8.005  1.00 12.19           O  
ATOM     20  ND2 ASN A  44     -10.825  14.128   8.933  1.00 11.10           N  
ATOM     21  C   ASN A  44     -14.718  13.951  11.753  1.00  9.16           C  
ATOM     22  O   ASN A  44     -14.563  14.677  12.732  1.00  9.79           O  
ATOM     23  N   PRO A  45     -15.471  12.831  11.839  1.00  8.11           N  
ATOM     24  CA  PRO A  45     -15.942  12.357  13.130  1.00  8.18           C  
ATOM     25  CB  PRO A  45     -16.930  11.247  12.761  1.00  9.43           C  
ATOM     26  CG  PRO A  45     -16.391  10.710  11.462  1.00 11.49           C  
ATOM     27  CD  PRO A  45     -15.819  11.922  10.735  1.00  9.68           C  
ATOM     28  C   PRO A  45     -14.797  11.797  13.961  1.00  8.36           C  
ATOM     29  O   PRO A  45     -13.745  11.454  13.420  1.00  9.35           O  
ATOM     30  N   PRO A  46     -14.977  11.632  15.286  1.00  8.27           N  
ATOM     31  CA  PRO A  46     -14.016  10.864  16.054  1.00 10.63           C  
ATOM     32  CB  PRO A  46     -14.613  10.842  17.461  1.00 13.14           C  
ATOM     33  CG  PRO A  46     -16.073  11.157  17.268  1.00 18.40           C  
ATOM     34  CD  PRO A  46     -16.149  12.053  16.066  1.00  9.39           C  
ATOM     35  C   PRO A  46     -13.884   9.476  15.444  1.00 11.83           C  
ATOM     36  O   PRO A  46     -14.860   8.960  14.895  1.00 11.80           O  
ATOM     37  N   PRO A  47     -12.684   8.856  15.467  1.00 12.13           N  
ATOM     38  CA  PRO A  47     -12.525   7.516  14.924  1.00 11.21           C  
ATOM     39  CB  PRO A  47     -11.014   7.312  14.945  1.00 17.06           C  
ATOM     40  CG  PRO A  47     -10.543   8.184  16.073  1.00 14.89           C  
ATOM     41  CD  PRO A  47     -11.441   9.393  16.042  1.00 10.66           C  
ATOM     42  C   PRO A  47     -13.265   6.491  15.769  1.00 12.03           C  
ATOM     43  O   PRO A  47     -13.665   6.791  16.894  1.00 11.79           O  
ATOM     44  N   PRO A  48     -13.485   5.261  15.262  1.00 10.99           N  
ATOM     45  CA  PRO A  48     -14.033   4.216  16.108  1.00 11.16           C  
ATOM     46  CB  PRO A  48     -14.125   3.006  15.170  1.00 10.50           C  
ATOM     47  CG  PRO A  48     -14.089   3.606  13.762  1.00 10.11           C  
ATOM     48  CD  PRO A  48     -13.219   4.815  13.885  1.00 10.76           C  
ATOM     49  C   PRO A  48     -13.142   3.964  17.320  1.00  9.40           C  
ATOM     50  O   PRO A  48     -11.923   4.105  17.252  1.00 11.99           O  
ATOM     51  N   GLU A  49     -13.800   3.645  18.428  1.00 12.96           N  
ATOM     52  CA  GLU A  49     -13.173   3.238  19.670  1.00 13.34           C  
ATOM     53  CB  GLU A  49     -14.354   2.833  20.550  1.00 19.19           C  
ATOM     54  CG  GLU A  49     -14.073   2.289  21.911  1.00 33.95           C  
ATOM     55  CD  GLU A  49     -15.397   2.130  22.618  1.00 16.71           C  
ATOM     56  OE1 GLU A  49     -15.961   3.167  23.031  1.00 16.08           O  
ATOM     57  OE2 GLU A  49     -15.907   0.990  22.695  1.00 10.39           O  
ATOM     58  C   GLU A  49     -12.198   2.077  19.482  1.00 10.20           C  
ATOM     59  O   GLU A  49     -12.546   1.102  18.825  1.00 10.84           O  
ATOM     60  N   THR A  50     -10.983   2.204  20.029  1.00 10.39           N  
ATOM     61  CA  THR A  50     -10.058   1.082  20.125  1.00  8.86           C  
ATOM     62  CB  THR A  50      -8.744   1.355  19.377  1.00 12.37           C  
ATOM     63  OG1 THR A  50      -8.038   2.425  20.014  1.00 15.64           O  
ATOM     64  CG2 THR A  50      -8.967   1.660  17.904  1.00 14.93           C  
ATOM     65  C   THR A  50      -9.738   0.690  21.568  1.00  9.63           C  
ATOM     66  O   THR A  50      -9.026  -0.284  21.798  1.00  9.27           O  
ATOM     67  N   SER A  51     -10.268   1.467  22.520  1.00  9.62           N  
ATOM     68  CA  SER A  51     -10.057   1.272  23.944  1.00  7.91           C  
ATOM     69  CB  SER A  51      -8.977   2.225  24.458  1.00 10.51           C  
ATOM     70  OG  SER A  51      -8.941   2.260  25.874  1.00 18.44           O  
ATOM     71  C   SER A  51     -11.375   1.540  24.662  1.00  8.52           C  
ATOM     72  O   SER A  51     -12.036   2.534  24.368  1.00 11.52           O  
ATOM     73  N   ASN A  52     -11.762   0.650  25.582  1.00  8.94           N  
ATOM     74  CA  ASN A  52     -12.970   0.840  26.369  1.00  8.84           C  
ATOM     75  CB  ASN A  52     -14.236   0.616  25.526  1.00 11.90           C  
ATOM     76  CG  ASN A  52     -15.520   0.879  26.286  1.00 14.36           C  
ATOM     77  OD1 ASN A  52     -15.521   1.044  27.510  1.00 13.66           O  
ATOM     78  ND2 ASN A  52     -16.642   0.922  25.575  1.00 13.84           N  
ATOM     79  C   ASN A  52     -12.963  -0.116  27.557  1.00  8.44           C  
ATOM     80  O   ASN A  52     -13.328  -1.275  27.406  1.00  7.91           O  
ATOM     81  N   PRO A  53     -12.563   0.330  28.768  1.00  6.98           N  
ATOM     82  CA  PRO A  53     -12.540  -0.543  29.938  1.00  6.56           C  
ATOM     83  CB  PRO A  53     -11.985   0.366  31.036  1.00 10.13           C  
ATOM     84  CG  PRO A  53     -11.203   1.398  30.294  1.00  9.16           C  
ATOM     85  CD  PRO A  53     -11.994   1.657  29.054  1.00  7.74           C  
ATOM     86  C   PRO A  53     -13.884  -1.139  30.354  1.00  9.99           C  
ATOM     87  O   PRO A  53     -13.910  -2.097  31.121  1.00 14.07           O  
ATOM     88  N   ASN A  54     -14.993  -0.566  29.875  1.00  7.97           N  
ATOM     89  CA  ASN A  54     -16.306  -1.130  30.156  1.00  9.43           C  
ATOM     90  CB  ASN A  54     -17.405  -0.081  29.956  1.00 10.59           C  
ATOM     91  CG  ASN A  54     -17.495   0.916  31.087  1.00 17.57           C  
ATOM     92  OD1 ASN A  54     -17.155   0.626  32.243  1.00 20.51           O  
ATOM     93  ND2 ASN A  54     -17.991   2.110  30.790  1.00 18.79           N  
ATOM     94  C   ASN A  54     -16.613  -2.369  29.318  1.00 11.73           C  
ATOM     95  O   ASN A  54     -17.473  -3.166  29.689  1.00 13.09           O  
ATOM     96  N   LYS A  55     -15.903  -2.533  28.197  1.00  9.06           N  
ATOM     97  CA  LYS A  55     -16.185  -3.624  27.278  1.00 11.24           C  
ATOM     98  CB  LYS A  55     -15.812  -3.232  25.844  1.00  8.39           C  
ATOM     99  CG  LYS A  55     -16.252  -4.274  24.810  1.00 11.95           C  
ATOM    100  CD  LYS A  55     -15.777  -3.955  23.405  1.00 11.24           C  
ATOM    101  CE  LYS A  55     -16.191  -5.008  22.401  1.00 10.59           C  
ATOM    102  NZ  LYS A  55     -15.581  -6.339  22.695  1.00  9.62           N  
ATOM    103  C   LYS A  55     -15.422  -4.885  27.673  1.00  8.76           C  
ATOM    104  O   LYS A  55     -14.214  -4.834  27.864  1.00 11.08           O  
ATOM    105  N   PRO A  56     -16.089  -6.057  27.785  1.00 10.17           N  
ATOM    106  CA  PRO A  56     -15.373  -7.300  28.049  1.00  9.90           C  
ATOM    107  CB  PRO A  56     -16.492  -8.298  28.335  1.00 10.31           C  
ATOM    108  CG  PRO A  56     -17.689  -7.742  27.616  1.00 18.15           C  
ATOM    109  CD  PRO A  56     -17.541  -6.245  27.642  1.00 15.28           C  
ATOM    110  C   PRO A  56     -14.515  -7.744  26.869  1.00  9.23           C  
ATOM    111  O   PRO A  56     -14.875  -7.510  25.718  1.00 11.70           O  
ATOM    112  N   LYS A  57     -13.393  -8.403  27.177  1.00  8.62           N  
ATOM    113  CA  LYS A  57     -12.498  -8.915  26.153  1.00 10.29           C  
ATOM    114  CB  LYS A  57     -11.453  -7.866  25.733  1.00  9.30           C  
ATOM    115  CG  LYS A  57     -10.628  -7.278  26.886  1.00 10.43           C  
ATOM    116  CD  LYS A  57     -11.231  -6.018  27.486  1.00 10.88           C  
ATOM    117  CE  LYS A  57     -11.264  -4.848  26.518  1.00 12.74           C  
ATOM    118  NZ  LYS A  57     -11.874  -3.650  27.138  1.00 10.46           N  
ATOM    119  C   LYS A  57     -11.767 -10.169  26.618  1.00  8.57           C  
ATOM    120  O   LYS A  57     -11.705 -10.445  27.814  1.00 11.18           O  
ATOM    121  N   ARG A  58     -11.217 -10.895  25.636  1.00  9.48           N  
ATOM    122  CA  ARG A  58     -10.400 -12.077  25.863  1.00  9.80           C  
ATOM    123  CB  ARG A  58     -11.196 -13.374  25.641  1.00 16.03           C  
ATOM    124  CG  ARG A  58     -12.470 -13.472  26.412  1.00 13.28           C  
ATOM    125  CD  ARG A  58     -13.178 -14.794  26.155  1.00  7.74           C  
ATOM    126  NE  ARG A  58     -13.736 -14.872  24.812  1.00  8.59           N  
ATOM    127  CZ  ARG A  58     -14.383 -15.918  24.315  1.00  7.34           C  
ATOM    128  NH1 ARG A  58     -14.626 -16.997  25.042  1.00  7.62           N  
ATOM    129  NH2 ARG A  58     -14.788 -15.886  23.049  1.00 11.17           N  
ATOM    130  C   ARG A  58      -9.236 -12.111  24.883  1.00 12.18           C  
ATOM    131  O   ARG A  58      -9.285 -11.483  23.828  1.00 15.41           O  
ATOM    132  N   GLN A  59      -8.205 -12.882  25.244  1.00 11.69           N  
ATOM    133  CA  GLN A  59      -7.173 -13.298  24.310  1.00 14.92           C  
ATOM    134  CB  GLN A  59      -5.772 -13.158  24.914  1.00 20.64           C  
ATOM    135  CG  GLN A  59      -5.338 -11.718  25.107  1.00 35.06           C  
ATOM    136  CD  GLN A  59      -3.896 -11.620  25.542  1.00 48.08           C  
ATOM    137  OE1 GLN A  59      -2.984 -12.070  24.842  1.00 31.38           O  
ATOM    138  NE2 GLN A  59      -3.650 -11.030  26.704  1.00 50.90           N  
ATOM    139  C   GLN A  59      -7.459 -14.752  23.952  1.00 19.98           C  
ATOM    140  O   GLN A  59      -7.524 -15.599  24.840  1.00 23.60           O  
ATOM    141  N   THR A  60      -7.653 -15.022  22.655  1.00 12.00           N  
ATOM    142  CA  THR A  60      -8.014 -16.351  22.182  1.00 12.98           C  
ATOM    143  CB  THR A  60      -9.507 -16.417  21.880  1.00 13.39           C  
ATOM    144  OG1 THR A  60      -9.754 -15.746  20.646  1.00 10.41           O  
ATOM    145  CG2 THR A  60     -10.361 -15.804  22.985  1.00 19.69           C  
ATOM    146  C   THR A  60      -7.210 -16.708  20.935  1.00  9.34           C  
ATOM    147  O   THR A  60      -6.687 -15.822  20.266  1.00  6.54           O  
ATOM    148  N   ASN A  61      -7.126 -18.008  20.623  1.00  8.47           N  
ATOM    149  CA  ASN A  61      -6.371 -18.448  19.459  1.00  9.50           C  
ATOM    150  CB  ASN A  61      -6.155 -19.963  19.458  1.00  9.33           C  
ATOM    151  CG  ASN A  61      -7.414 -20.777  19.375  1.00 13.14           C  
ATOM    152  OD1 ASN A  61      -8.277 -20.719  20.256  1.00 16.01           O  
ATOM    153  ND2 ASN A  61      -7.534 -21.583  18.327  1.00 15.48           N  
ATOM    154  C   ASN A  61      -7.009 -17.992  18.146  1.00  9.99           C  
ATOM    155  O   ASN A  61      -6.299 -17.709  17.183  1.00  9.64           O  
ATOM    156  N   GLN A  62      -8.344 -17.887  18.116  1.00 10.82           N  
ATOM    157  CA  GLN A  62      -9.031 -17.372  16.940  1.00  9.01           C  
ATOM    158  CB  GLN A  62     -10.545 -17.568  17.056  1.00 10.91           C  
ATOM    159  CG  GLN A  62     -10.970 -19.017  16.840  1.00  9.46           C  
ATOM    160  CD  GLN A  62     -12.456 -19.162  16.683  1.00 12.46           C  
ATOM    161  OE1 GLN A  62     -13.237 -18.287  17.067  1.00 10.34           O  
ATOM    162  NE2 GLN A  62     -12.882 -20.287  16.124  1.00 12.01           N  
ATOM    163  C   GLN A  62      -8.703 -15.900  16.692  1.00  8.06           C  
ATOM    164  O   GLN A  62      -8.461 -15.500  15.557  1.00  9.39           O  
ATOM    165  N   LEU A  63      -8.688 -15.095  17.759  1.00  9.17           N  
ATOM    166  CA  LEU A  63      -8.326 -13.695  17.626  1.00  9.43           C  
ATOM    167  CB  LEU A  63      -8.709 -12.924  18.894  1.00  9.27           C  
ATOM    168  CG  LEU A  63     -10.213 -12.667  19.037  1.00  9.00           C  
ATOM    169  CD1 LEU A  63     -10.553 -12.205  20.421  1.00 10.79           C  
ATOM    170  CD2 LEU A  63     -10.700 -11.644  18.013  1.00  8.11           C  
ATOM    171  C   LEU A  63      -6.844 -13.535  17.296  1.00  9.30           C  
ATOM    172  O   LEU A  63      -6.477 -12.644  16.539  1.00  9.94           O  
ATOM    173  N   GLN A  64      -5.999 -14.426  17.833  1.00  9.17           N  
ATOM    174  CA  GLN A  64      -4.590 -14.452  17.469  1.00 12.27           C  
ATOM    175  CB  GLN A  64      -3.837 -15.528  18.265  1.00 14.32           C  
ATOM    176  CG  GLN A  64      -3.533 -15.131  19.701  1.00 27.65           C  
ATOM    177  CD  GLN A  64      -2.831 -16.245  20.438  1.00 43.16           C  
ATOM    178  OE1 GLN A  64      -1.738 -16.679  20.056  1.00 48.28           O  
ATOM    179  NE2 GLN A  64      -3.440 -16.739  21.508  1.00 31.05           N  
ATOM    180  C   GLN A  64      -4.403 -14.689  15.972  1.00  8.59           C  
ATOM    181  O   GLN A  64      -3.585 -14.028  15.338  1.00 11.33           O  
ATOM    182  N   TYR A  65      -5.180 -15.630  15.420  1.00  9.25           N  
ATOM    183  CA  TYR A  65      -5.165 -15.930  13.997  1.00 11.13           C  
ATOM    184  CB  TYR A  65      -6.060 -17.149  13.726  1.00 10.22           C  
ATOM    185  CG  TYR A  65      -6.157 -17.598  12.284  1.00  9.45           C  
ATOM    186  CD1 TYR A  65      -5.257 -18.514  11.755  1.00 10.14           C  
ATOM    187  CD2 TYR A  65      -7.169 -17.130  11.456  1.00  8.86           C  
ATOM    188  CE1 TYR A  65      -5.363 -18.952  10.437  1.00 11.21           C  
ATOM    189  CE2 TYR A  65      -7.281 -17.553  10.139  1.00  9.93           C  
ATOM    190  CZ  TYR A  65      -6.372 -18.460   9.628  1.00  8.31           C  
ATOM    191  OH  TYR A  65      -6.497 -18.882   8.327  1.00  9.77           O  
ATOM    192  C   TYR A  65      -5.628 -14.731  13.171  1.00  8.61           C  
ATOM    193  O   TYR A  65      -5.044 -14.429  12.134  1.00 10.63           O  
ATOM    194  N   LEU A  66      -6.673 -14.038  13.638  1.00  9.37           N  
ATOM    195  CA  LEU A  66      -7.171 -12.862  12.941  1.00  9.03           C  
ATOM    196  CB  LEU A  66      -8.444 -12.361  13.624  1.00  8.83           C  
ATOM    197  CG  LEU A  66      -9.689 -13.150  13.234  1.00 11.85           C  
ATOM    198  CD1 LEU A  66     -10.783 -13.013  14.261  1.00 13.82           C  
ATOM    199  CD2 LEU A  66     -10.206 -12.691  11.877  1.00 15.53           C  
ATOM    200  C   LEU A  66      -6.113 -11.763  12.833  1.00  8.47           C  
ATOM    201  O   LEU A  66      -6.089 -11.030  11.847  1.00 10.76           O  
ATOM    202  N   LEU A  67      -5.232 -11.660  13.834  1.00  7.85           N  
ATOM    203  CA  LEU A  67      -4.125 -10.719  13.771  1.00  6.18           C  
ATOM    204  CB  LEU A  67      -3.631 -10.385  15.183  1.00  6.85           C  
ATOM    205  CG  LEU A  67      -2.445  -9.426  15.252  1.00  7.66           C  
ATOM    206  CD1 LEU A  67      -2.748  -8.122  14.543  1.00  8.95           C  
ATOM    207  CD2 LEU A  67      -2.043  -9.159  16.685  1.00  8.51           C  
ATOM    208  C   LEU A  67      -2.966 -11.240  12.922  1.00  9.08           C  
ATOM    209  O   LEU A  67      -2.532 -10.567  11.987  1.00  9.83           O  
ATOM    210  N   ARG A  68      -2.457 -12.426  13.276  1.00  8.16           N  
ATOM    211  CA  ARG A  68      -1.231 -12.950  12.697  1.00  7.42           C  
ATOM    212  CB  ARG A  68      -0.728 -14.140  13.535  1.00 10.89           C  
ATOM    213  CG  ARG A  68      -0.331 -13.749  14.958  1.00 20.45           C  
ATOM    214  CD  ARG A  68       0.183 -14.930  15.760  1.00 34.13           C  
ATOM    215  NE  ARG A  68       1.469 -15.403  15.260  1.00 57.58           N  
ATOM    216  CZ  ARG A  68       1.671 -16.579  14.678  1.00 67.36           C  
ATOM    217  NH1 ARG A  68       0.666 -17.392  14.394  1.00 76.60           N  
ATOM    218  NH2 ARG A  68       2.911 -16.943  14.363  1.00 48.11           N  
ATOM    219  C   ARG A  68      -1.370 -13.370  11.234  1.00  8.11           C  
ATOM    220  O   ARG A  68      -0.411 -13.261  10.468  1.00  9.73           O  
ATOM    221  N   VAL A  69      -2.551 -13.879  10.862  1.00  9.27           N  
ATOM    222  CA  VAL A  69      -2.787 -14.363   9.511  1.00 10.11           C  
ATOM    223  CB  VAL A  69      -3.373 -15.797   9.533  1.00  8.89           C  
ATOM    224  CG1 VAL A  69      -3.800 -16.241   8.135  1.00 10.79           C  
ATOM    225  CG2 VAL A  69      -2.379 -16.785  10.142  1.00  9.24           C  
ATOM    226  C   VAL A  69      -3.659 -13.395   8.712  1.00  8.35           C  
ATOM    227  O   VAL A  69      -3.235 -12.898   7.672  1.00 11.33           O  
ATOM    228  N   VAL A  70      -4.861 -13.094   9.214  1.00  8.93           N  
ATOM    229  CA  VAL A  70      -5.831 -12.356   8.420  1.00  8.66           C  
ATOM    230  CB  VAL A  70      -7.247 -12.474   9.015  1.00  9.31           C  
ATOM    231  CG1 VAL A  70      -8.257 -11.687   8.185  1.00 10.04           C  
ATOM    232  CG2 VAL A  70      -7.668 -13.935   9.141  1.00 11.80           C  
ATOM    233  C   VAL A  70      -5.410 -10.898   8.234  1.00 10.48           C  
ATOM    234  O   VAL A  70      -5.264 -10.433   7.105  1.00 11.28           O  
ATOM    235  N   LEU A  71      -5.225 -10.175   9.344  1.00 11.17           N  
ATOM    236  CA  LEU A  71      -4.881  -8.763   9.278  1.00 12.32           C  
ATOM    237  CB  LEU A  71      -4.852  -8.149  10.700  1.00 10.96           C  
ATOM    238  CG  LEU A  71      -4.591  -6.632  10.839  1.00 14.16           C  
ATOM    239  CD1 LEU A  71      -3.161  -6.264  10.502  1.00 18.37           C  
ATOM    240  CD2 LEU A  71      -5.549  -5.829   9.990  1.00 14.46           C  
ATOM    241  C   LEU A  71      -3.548  -8.598   8.549  1.00 14.79           C  
ATOM    242  O   LEU A  71      -3.452  -7.805   7.615  1.00 11.37           O  
ATOM    243  N   LYS A  72      -2.536  -9.376   8.951  1.00 14.17           N  
ATOM    244  CA  LYS A  72      -1.209  -9.274   8.359  1.00 17.56           C  
ATOM    245  CB  LYS A  72      -0.233 -10.264   9.006  1.00 16.98           C  
ATOM    246  CG  LYS A  72       0.144  -9.929  10.440  1.00 38.27           C  
ATOM    247  CD  LYS A  72       0.940  -8.639  10.582  1.00 50.49           C  
ATOM    248  CE  LYS A  72       1.339  -8.374  12.014  1.00 59.65           C  
ATOM    249  NZ  LYS A  72       0.156  -8.296  12.914  1.00 63.49           N  
ATOM    250  C   LYS A  72      -1.208  -9.493   6.847  1.00 12.89           C  
ATOM    251  O   LYS A  72      -0.512  -8.779   6.131  1.00 11.00           O  
ATOM    252  N   THR A  73      -1.999 -10.464   6.370  1.00 10.14           N  
ATOM    253  CA  THR A  73      -2.094 -10.752   4.945  1.00 10.44           C  
ATOM    254  CB  THR A  73      -2.953 -12.004   4.684  1.00 10.04           C  
ATOM    255  OG1 THR A  73      -2.243 -13.157   5.137  1.00 11.51           O  
ATOM    256  CG2 THR A  73      -3.297 -12.188   3.201  1.00 10.19           C  
ATOM    257  C   THR A  73      -2.672  -9.574   4.166  1.00  9.16           C  
ATOM    258  O   THR A  73      -2.132  -9.173   3.137  1.00  9.72           O  
ATOM    259  N   LEU A  74      -3.787  -9.030   4.661  1.00  8.52           N  
ATOM    260  CA  LEU A  74      -4.434  -7.914   3.994  1.00 10.40           C  
ATOM    261  CB  LEU A  74      -5.827  -7.670   4.576  1.00 11.35           C  
ATOM    262  CG  LEU A  74      -6.954  -8.485   3.925  1.00 11.76           C  
ATOM    263  CD1 LEU A  74      -6.795  -9.978   4.164  1.00 18.09           C  
ATOM    264  CD2 LEU A  74      -8.289  -8.017   4.416  1.00 12.09           C  
ATOM    265  C   LEU A  74      -3.579  -6.651   4.087  1.00  8.20           C  
ATOM    266  O   LEU A  74      -3.485  -5.906   3.116  1.00 11.60           O  
ATOM    267  N   TRP A  75      -2.947  -6.431   5.249  1.00  9.18           N  
ATOM    268  CA  TRP A  75      -2.182  -5.217   5.498  1.00  9.57           C  
ATOM    269  CB  TRP A  75      -1.628  -5.210   6.929  1.00  9.33           C  
ATOM    270  CG  TRP A  75      -1.063  -3.888   7.370  1.00  9.74           C  
ATOM    271  CD1 TRP A  75       0.231  -3.473   7.276  1.00 15.29           C  
ATOM    272  NE1 TRP A  75       0.360  -2.205   7.796  1.00 15.31           N  
ATOM    273  CE2 TRP A  75      -0.863  -1.780   8.247  1.00  8.39           C  
ATOM    274  CZ2 TRP A  75      -1.236  -0.584   8.856  1.00 13.65           C  
ATOM    275  CH2 TRP A  75      -2.554  -0.436   9.204  1.00  9.76           C  
ATOM    276  CZ3 TRP A  75      -3.488  -1.447   8.969  1.00  9.91           C  
ATOM    277  CE3 TRP A  75      -3.117  -2.637   8.373  1.00 11.73           C  
ATOM    278  CD2 TRP A  75      -1.783  -2.819   7.999  1.00 10.29           C  
ATOM    279  C   TRP A  75      -1.031  -5.010   4.514  1.00 12.58           C  
ATOM    280  O   TRP A  75      -0.731  -3.879   4.135  1.00 10.86           O  
ATOM    281  N   LYS A  76      -0.387  -6.110   4.109  1.00  8.39           N  
ATOM    282  CA  LYS A  76       0.789  -6.047   3.253  1.00  8.80           C  
ATOM    283  CB  LYS A  76       1.695  -7.264   3.502  1.00  9.23           C  
ATOM    284  CG  LYS A  76       1.123  -8.581   2.979  1.00  8.87           C  
ATOM    285  CD  LYS A  76       1.959  -9.782   3.352  1.00 11.69           C  
ATOM    286  CE  LYS A  76       1.430 -11.043   2.720  1.00 15.55           C  
ATOM    287  NZ  LYS A  76       2.121 -12.242   3.244  1.00 13.14           N  
ATOM    288  C   LYS A  76       0.449  -5.977   1.764  1.00 13.01           C  
ATOM    289  O   LYS A  76       1.331  -5.751   0.939  1.00 10.03           O  
ATOM    290  N   HIS A  77      -0.825  -6.206   1.424  1.00  9.63           N  
ATOM    291  CA  HIS A  77      -1.263  -6.236   0.039  1.00 10.57           C  
ATOM    292  CB  HIS A  77      -2.748  -6.634  -0.022  1.00 13.50           C  
ATOM    293  CG  HIS A  77      -3.249  -7.006  -1.385  1.00 11.32           C  
ATOM    294  ND1 HIS A  77      -3.556  -6.052  -2.337  1.00 12.83           N  
ATOM    295  CE1 HIS A  77      -3.979  -6.721  -3.400  1.00 13.55           C  
ATOM    296  NE2 HIS A  77      -3.962  -8.039  -3.176  1.00 15.76           N  
ATOM    297  CD2 HIS A  77      -3.514  -8.227  -1.896  1.00 12.87           C  
ATOM    298  C   HIS A  77      -1.025  -4.887  -0.637  1.00 12.09           C  
ATOM    299  O   HIS A  77      -1.146  -3.841  -0.003  1.00 10.42           O  
ATOM    300  N   GLN A  78      -0.700  -4.934  -1.933  1.00 10.23           N  
ATOM    301  CA  GLN A  78      -0.460  -3.741  -2.729  1.00 11.43           C  
ATOM    302  CB  GLN A  78      -0.127  -4.127  -4.191  1.00 11.61           C  
ATOM    303  CG  GLN A  78      -1.138  -5.080  -4.860  1.00 25.33           C  
ATOM    304  CD  GLN A  78      -0.773  -6.560  -4.763  1.00 53.69           C  
ATOM    305  OE1 GLN A  78      -0.610  -7.146  -3.676  1.00 17.61           O  
ATOM    306  NE2 GLN A  78      -0.649  -7.211  -5.912  1.00 43.48           N  
ATOM    307  C   GLN A  78      -1.630  -2.753  -2.707  1.00 11.61           C  
ATOM    308  O   GLN A  78      -1.425  -1.554  -2.884  1.00 13.88           O  
ATOM    309  N   PHE A  79      -2.850  -3.263  -2.487  1.00 10.15           N  
ATOM    310  CA  PHE A  79      -4.056  -2.449  -2.498  1.00  9.50           C  
ATOM    311  CB  PHE A  79      -5.134  -3.168  -3.329  1.00 10.12           C  
ATOM    312  CG  PHE A  79      -4.831  -3.362  -4.801  1.00 10.92           C  
ATOM    313  CD1 PHE A  79      -3.843  -2.619  -5.434  1.00 10.91           C  
ATOM    314  CD2 PHE A  79      -5.540  -4.284  -5.554  1.00 12.86           C  
ATOM    315  CE1 PHE A  79      -3.575  -2.802  -6.788  1.00 11.02           C  
ATOM    316  CE2 PHE A  79      -5.266  -4.463  -6.905  1.00 11.64           C  
ATOM    317  CZ  PHE A  79      -4.286  -3.723  -7.514  1.00  9.19           C  
ATOM    318  C   PHE A  79      -4.612  -2.124  -1.111  1.00 10.27           C  
ATOM    319  O   PHE A  79      -5.730  -1.621  -0.994  1.00  9.89           O  
ATOM    320  N   ALA A  80      -3.805  -2.349  -0.067  1.00  9.55           N  
ATOM    321  CA  ALA A  80      -4.227  -2.113   1.304  1.00  9.89           C  
ATOM    322  CB  ALA A  80      -3.275  -2.798   2.265  1.00 10.85           C  
ATOM    323  C   ALA A  80      -4.332  -0.636   1.678  1.00  9.48           C  
ATOM    324  O   ALA A  80      -5.118  -0.282   2.554  1.00 11.18           O  
ATOM    325  N   TRP A  81      -3.547   0.222   1.017  1.00 11.42           N  
ATOM    326  CA  TRP A  81      -3.334   1.571   1.523  1.00 10.39           C  
ATOM    327  CB  TRP A  81      -2.314   2.364   0.669  1.00 10.73           C  
ATOM    328  CG  TRP A  81      -2.629   2.504  -0.785  1.00  9.52           C  
ATOM    329  CD1 TRP A  81      -2.318   1.627  -1.781  1.00 10.27           C  
ATOM    330  NE1 TRP A  81      -2.781   2.097  -2.985  1.00 13.17           N  
ATOM    331  CE2 TRP A  81      -3.423   3.289  -2.781  1.00 10.25           C  
ATOM    332  CZ2 TRP A  81      -4.051   4.145  -3.686  1.00 13.11           C  
ATOM    333  CH2 TRP A  81      -4.610   5.291  -3.187  1.00 12.14           C  
ATOM    334  CZ3 TRP A  81      -4.555   5.601  -1.826  1.00 13.16           C  
ATOM    335  CE3 TRP A  81      -3.930   4.758  -0.926  1.00 12.99           C  
ATOM    336  CD2 TRP A  81      -3.342   3.578  -1.404  1.00 10.05           C  
ATOM    337  C   TRP A  81      -4.600   2.397   1.768  1.00 11.05           C  
ATOM    338  O   TRP A  81      -4.650   3.102   2.771  1.00 11.04           O  
ATOM    339  N   PRO A  82      -5.682   2.338   0.947  1.00  9.23           N  
ATOM    340  CA  PRO A  82      -6.879   3.118   1.255  1.00  8.09           C  
ATOM    341  CB  PRO A  82      -7.753   2.951   0.005  1.00 11.72           C  
ATOM    342  CG  PRO A  82      -6.846   2.419  -1.047  1.00  8.80           C  
ATOM    343  CD  PRO A  82      -5.819   1.596  -0.314  1.00  9.17           C  
ATOM    344  C   PRO A  82      -7.637   2.648   2.497  1.00 10.18           C  
ATOM    345  O   PRO A  82      -8.525   3.348   2.981  1.00 11.40           O  
ATOM    346  N   PHE A  83      -7.267   1.466   3.006  1.00 10.26           N  
ATOM    347  CA  PHE A  83      -7.985   0.801   4.079  1.00 10.87           C  
ATOM    348  CB  PHE A  83      -8.374  -0.620   3.616  1.00  9.77           C  
ATOM    349  CG  PHE A  83      -9.167  -0.607   2.335  1.00 10.67           C  
ATOM    350  CD1 PHE A  83     -10.502  -0.238   2.330  1.00 10.76           C  
ATOM    351  CD2 PHE A  83      -8.563  -0.898   1.124  1.00 11.69           C  
ATOM    352  CE1 PHE A  83     -11.224  -0.200   1.144  1.00 11.32           C  
ATOM    353  CE2 PHE A  83      -9.292  -0.864  -0.058  1.00  9.76           C  
ATOM    354  CZ  PHE A  83     -10.613  -0.497  -0.042  1.00  9.80           C  
ATOM    355  C   PHE A  83      -7.191   0.725   5.382  1.00 11.13           C  
ATOM    356  O   PHE A  83      -7.656   0.119   6.342  1.00 12.47           O  
ATOM    357  N   GLN A  84      -6.018   1.370   5.428  1.00  9.44           N  
ATOM    358  CA  GLN A  84      -5.127   1.245   6.576  1.00 11.09           C  
ATOM    359  CB  GLN A  84      -3.658   1.319   6.120  1.00 10.83           C  
ATOM    360  CG  GLN A  84      -3.215   0.072   5.365  1.00 11.82           C  
ATOM    361  CD  GLN A  84      -1.793   0.148   4.898  1.00 14.00           C  
ATOM    362  OE1 GLN A  84      -1.295   1.201   4.488  1.00 13.93           O  
ATOM    363  NE2 GLN A  84      -1.093  -0.968   4.961  1.00 11.97           N  
ATOM    364  C   GLN A  84      -5.369   2.288   7.667  1.00  8.56           C  
ATOM    365  O   GLN A  84      -4.705   2.267   8.699  1.00 10.35           O  
ATOM    366  N   GLN A  85      -6.327   3.192   7.443  1.00  8.61           N  
ATOM    367  CA  GLN A  85      -6.649   4.228   8.409  1.00 10.41           C  
ATOM    368  CB  GLN A  85      -5.653   5.401   8.312  1.00 10.44           C  
ATOM    369  CG  GLN A  85      -5.601   6.083   6.934  1.00  9.38           C  
ATOM    370  CD  GLN A  85      -4.980   5.216   5.855  1.00  9.25           C  
ATOM    371  OE1 GLN A  85      -3.874   4.700   6.007  1.00 12.70           O  
ATOM    372  NE2 GLN A  85      -5.692   5.017   4.741  1.00 11.55           N  
ATOM    373  C   GLN A  85      -8.060   4.743   8.164  1.00  9.12           C  
ATOM    374  O   GLN A  85      -8.598   4.559   7.072  1.00 10.31           O  
ATOM    375  N   PRO A  86      -8.693   5.416   9.154  1.00  8.46           N  
ATOM    376  CA  PRO A  86      -9.987   6.043   8.929  1.00  9.20           C  
ATOM    377  CB  PRO A  86     -10.245   6.800  10.237  1.00  9.89           C  
ATOM    378  CG  PRO A  86      -9.448   6.060  11.265  1.00 10.46           C  
ATOM    379  CD  PRO A  86      -8.211   5.587  10.534  1.00  9.10           C  
ATOM    380  C   PRO A  86      -9.989   6.964   7.715  1.00  9.50           C  
ATOM    381  O   PRO A  86      -9.001   7.639   7.441  1.00 10.29           O  
ATOM    382  N   VAL A  87     -11.104   6.968   6.983  1.00 10.53           N  
ATOM    383  CA  VAL A  87     -11.263   7.858   5.848  1.00 12.11           C  
ATOM    384  CB  VAL A  87     -12.574   7.579   5.102  1.00 12.74           C  
ATOM    385  CG1 VAL A  87     -12.854   8.654   4.052  1.00 13.77           C  
ATOM    386  CG2 VAL A  87     -12.558   6.192   4.478  1.00 12.95           C  
ATOM    387  C   VAL A  87     -11.182   9.297   6.348  1.00 11.03           C  
ATOM    388  O   VAL A  87     -11.982   9.711   7.185  1.00 11.64           O  
ATOM    389  N   ASP A  88     -10.182  10.037   5.858  1.00 11.02           N  
ATOM    390  CA  ASP A  88     -10.063  11.456   6.141  1.00 11.76           C  
ATOM    391  CB  ASP A  88      -8.581  11.868   6.177  1.00 14.28           C  
ATOM    392  CG  ASP A  88      -8.335  13.319   6.521  1.00 16.09           C  
ATOM    393  OD1 ASP A  88      -9.305  14.106   6.506  1.00 12.08           O  
ATOM    394  OD2 ASP A  88      -7.167  13.670   6.813  1.00 18.28           O  
ATOM    395  C   ASP A  88     -10.857  12.215   5.082  1.00 11.87           C  
ATOM    396  O   ASP A  88     -10.325  12.579   4.036  1.00 11.30           O  
ATOM    397  N   ALA A  89     -12.142  12.438   5.376  1.00 11.02           N  
ATOM    398  CA  ALA A  89     -13.056  13.075   4.443  1.00 12.12           C  
ATOM    399  CB  ALA A  89     -14.479  12.972   4.962  1.00 15.23           C  
ATOM    400  C   ALA A  89     -12.691  14.533   4.173  1.00 11.01           C  
ATOM    401  O   ALA A  89     -13.091  15.083   3.151  1.00 12.75           O  
ATOM    402  N   VAL A  90     -11.940  15.154   5.093  1.00  9.58           N  
ATOM    403  CA  VAL A  90     -11.481  16.522   4.912  1.00 12.75           C  
ATOM    404  CB  VAL A  90     -10.995  17.129   6.246  1.00 12.44           C  
ATOM    405  CG1 VAL A  90     -10.428  18.528   6.041  1.00 13.09           C  
ATOM    406  CG2 VAL A  90     -12.119  17.135   7.283  1.00 12.28           C  
ATOM    407  C   VAL A  90     -10.406  16.580   3.829  1.00  9.15           C  
ATOM    408  O   VAL A  90     -10.591  17.230   2.802  1.00 11.24           O  
ATOM    409  N   LYS A  91      -9.298  15.866   4.052  1.00 10.85           N  
ATOM    410  CA  LYS A  91      -8.185  15.886   3.115  1.00 13.71           C  
ATOM    411  CB  LYS A  91      -6.971  15.162   3.709  1.00 12.99           C  
ATOM    412  CG  LYS A  91      -6.241  15.959   4.781  1.00 18.99           C  
ATOM    413  CD  LYS A  91      -5.695  17.258   4.233  1.00 15.90           C  
ATOM    414  CE  LYS A  91      -4.661  17.905   5.113  1.00 15.15           C  
ATOM    415  NZ  LYS A  91      -4.283  19.245   4.592  1.00 18.77           N  
ATOM    416  C   LYS A  91      -8.537  15.277   1.760  1.00  8.87           C  
ATOM    417  O   LYS A  91      -8.019  15.716   0.738  1.00 10.85           O  
ATOM    418  N   LEU A  92      -9.444  14.295   1.757  1.00  8.93           N  
ATOM    419  CA  LEU A  92      -9.841  13.628   0.528  1.00 10.20           C  
ATOM    420  CB  LEU A  92     -10.227  12.179   0.837  1.00  8.89           C  
ATOM    421  CG  LEU A  92      -9.078  11.265   1.247  1.00  8.91           C  
ATOM    422  CD1 LEU A  92      -9.616   9.992   1.850  1.00 10.36           C  
ATOM    423  CD2 LEU A  92      -8.175  10.947   0.064  1.00 11.75           C  
ATOM    424  C   LEU A  92     -10.995  14.331  -0.188  1.00  9.10           C  
ATOM    425  O   LEU A  92     -11.357  13.935  -1.289  1.00 12.11           O  
ATOM    426  N   ASN A  93     -11.573  15.360   0.442  1.00  9.34           N  
ATOM    427  CA  ASN A  93     -12.664  16.131  -0.137  1.00  8.14           C  
ATOM    428  CB  ASN A  93     -12.204  16.935  -1.367  1.00  9.88           C  
ATOM    429  CG  ASN A  93     -13.247  17.913  -1.848  1.00 10.62           C  
ATOM    430  OD1 ASN A  93     -14.116  18.357  -1.090  1.00 15.14           O  
ATOM    431  ND2 ASN A  93     -13.165  18.286  -3.115  1.00 17.78           N  
ATOM    432  C   ASN A  93     -13.844  15.222  -0.480  1.00 10.90           C  
ATOM    433  O   ASN A  93     -14.307  15.180  -1.620  1.00 10.42           O  
ATOM    434  N   LEU A  94     -14.332  14.524   0.547  1.00  9.55           N  
ATOM    435  CA  LEU A  94     -15.481  13.641   0.436  1.00 10.30           C  
ATOM    436  CB  LEU A  94     -15.059  12.202   0.692  1.00  9.03           C  
ATOM    437  CG  LEU A  94     -13.922  11.666  -0.139  1.00 13.17           C  
ATOM    438  CD1 LEU A  94     -13.547  10.254   0.345  1.00  9.03           C  
ATOM    439  CD2 LEU A  94     -14.272  11.631  -1.598  1.00 14.47           C  
ATOM    440  C   LEU A  94     -16.516  14.070   1.471  1.00  8.01           C  
ATOM    441  O   LEU A  94     -16.794  13.344   2.423  1.00 10.10           O  
ATOM    442  N   PRO A  95     -17.129  15.268   1.325  1.00  9.07           N  
ATOM    443  CA  PRO A  95     -17.965  15.819   2.385  1.00  8.14           C  
ATOM    444  CB  PRO A  95     -18.279  17.228   1.874  1.00 10.29           C  
ATOM    445  CG  PRO A  95     -18.143  17.138   0.389  1.00  8.44           C  
ATOM    446  CD  PRO A  95     -17.018  16.159   0.159  1.00  9.60           C  
ATOM    447  C   PRO A  95     -19.233  15.019   2.677  1.00  8.71           C  
ATOM    448  O   PRO A  95     -19.803  15.150   3.755  1.00 11.14           O  
ATOM    449  N   ASP A  96     -19.664  14.183   1.726  1.00  6.87           N  
ATOM    450  CA  ASP A  96     -20.822  13.329   1.938  1.00  7.66           C  
ATOM    451  CB  ASP A  96     -21.588  13.132   0.620  1.00  8.42           C  
ATOM    452  CG  ASP A  96     -20.815  12.440  -0.484  1.00 10.42           C  
ATOM    453  OD1 ASP A  96     -19.591  12.284  -0.339  1.00 10.21           O  
ATOM    454  OD2 ASP A  96     -21.445  12.051  -1.494  1.00 13.56           O  
ATOM    455  C   ASP A  96     -20.489  11.959   2.532  1.00  7.67           C  
ATOM    456  O   ASP A  96     -21.402  11.177   2.806  1.00  8.06           O  
ATOM    457  N   TYR A  97     -19.196  11.655   2.728  1.00 11.30           N  
ATOM    458  CA  TYR A  97     -18.791  10.319   3.135  1.00 10.93           C  
ATOM    459  CB  TYR A  97     -17.268  10.202   3.346  1.00 11.36           C  
ATOM    460  CG  TYR A  97     -16.858   8.768   3.585  1.00 11.09           C  
ATOM    461  CD1 TYR A  97     -16.702   7.884   2.527  1.00 10.04           C  
ATOM    462  CD2 TYR A  97     -16.718   8.271   4.872  1.00 11.95           C  
ATOM    463  CE1 TYR A  97     -16.359   6.554   2.742  1.00 10.47           C  
ATOM    464  CE2 TYR A  97     -16.382   6.944   5.100  1.00 12.31           C  
ATOM    465  CZ  TYR A  97     -16.213   6.083   4.033  1.00 11.53           C  
ATOM    466  OH  TYR A  97     -15.889   4.764   4.263  1.00 10.44           O  
ATOM    467  C   TYR A  97     -19.510   9.881   4.410  1.00  8.30           C  
ATOM    468  O   TYR A  97     -20.126   8.819   4.451  1.00  9.87           O  
ATOM    469  N   TYR A  98     -19.449  10.721   5.445  1.00  8.21           N  
ATOM    470  CA  TYR A  98     -20.014  10.374   6.739  1.00  8.83           C  
ATOM    471  CB  TYR A  98     -19.156  11.026   7.841  1.00  7.88           C  
ATOM    472  CG  TYR A  98     -17.795  10.369   7.961  1.00  9.72           C  
ATOM    473  CD1 TYR A  98     -17.671   9.062   8.403  1.00 10.67           C  
ATOM    474  CD2 TYR A  98     -16.632  11.053   7.617  1.00  9.62           C  
ATOM    475  CE1 TYR A  98     -16.430   8.445   8.501  1.00 10.18           C  
ATOM    476  CE2 TYR A  98     -15.383  10.446   7.715  1.00 10.88           C  
ATOM    477  CZ  TYR A  98     -15.285   9.146   8.174  1.00 10.18           C  
ATOM    478  OH  TYR A  98     -14.075   8.493   8.283  1.00 11.78           O  
ATOM    479  C   TYR A  98     -21.503  10.694   6.877  1.00 10.87           C  
ATOM    480  O   TYR A  98     -22.076  10.488   7.943  1.00 13.89           O  
ATOM    481  N   LYS A  99     -22.132  11.159   5.787  1.00  8.53           N  
ATOM    482  CA  LYS A  99     -23.581  11.127   5.649  1.00 10.47           C  
ATOM    483  CB  LYS A  99     -24.069  12.173   4.637  1.00 10.57           C  
ATOM    484  CG  LYS A  99     -23.894  13.604   5.093  1.00 12.53           C  
ATOM    485  CD  LYS A  99     -24.749  13.947   6.314  1.00 14.99           C  
ATOM    486  CE  LYS A  99     -24.516  15.354   6.795  1.00 17.80           C  
ATOM    487  NZ  LYS A  99     -25.029  15.546   8.169  1.00 18.66           N  
ATOM    488  C   LYS A  99     -24.067   9.757   5.185  1.00  9.54           C  
ATOM    489  O   LYS A  99     -25.117   9.290   5.616  1.00 10.56           O  
ATOM    490  N   ILE A 100     -23.292   9.126   4.296  1.00  7.23           N  
ATOM    491  CA  ILE A 100     -23.647   7.840   3.720  1.00  9.00           C  
ATOM    492  CB  ILE A 100     -23.081   7.756   2.281  1.00  8.84           C  
ATOM    493  CG1 ILE A 100     -23.796   8.771   1.369  1.00  9.55           C  
ATOM    494  CG2 ILE A 100     -23.166   6.327   1.708  1.00 10.12           C  
ATOM    495  CD1 ILE A 100     -23.131   9.011   0.020  1.00 10.61           C  
ATOM    496  C   ILE A 100     -23.165   6.693   4.603  1.00  9.40           C  
ATOM    497  O   ILE A 100     -23.885   5.707   4.767  1.00 10.91           O  
ATOM    498  N   ILE A 101     -21.962   6.843   5.171  1.00  9.37           N  
ATOM    499  CA  ILE A 101     -21.336   5.803   5.972  1.00  9.29           C  
ATOM    500  CB  ILE A 101     -19.859   5.624   5.554  1.00 10.67           C  
ATOM    501  CG1 ILE A 101     -19.744   5.214   4.074  1.00 10.73           C  
ATOM    502  CG2 ILE A 101     -19.135   4.634   6.464  1.00  9.89           C  
ATOM    503  CD1 ILE A 101     -20.591   3.995   3.694  1.00  9.26           C  
ATOM    504  C   ILE A 101     -21.484   6.134   7.454  1.00  9.45           C  
ATOM    505  O   ILE A 101     -20.750   6.969   7.981  1.00 11.47           O  
ATOM    506  N   LYS A 102     -22.438   5.469   8.111  1.00  9.12           N  
ATOM    507  CA  LYS A 102     -22.739   5.737   9.508  1.00 11.07           C  
ATOM    508  CB  LYS A 102     -24.253   5.698   9.717  1.00 17.09           C  
ATOM    509  CG  LYS A 102     -24.975   6.802   8.930  1.00 20.24           C  
ATOM    510  CD  LYS A 102     -26.456   6.834   9.154  1.00 39.30           C  
ATOM    511  CE  LYS A 102     -27.165   7.684   8.130  1.00 33.20           C  
ATOM    512  NZ  LYS A 102     -26.755   9.114   8.200  1.00 20.44           N  
ATOM    513  C   LYS A 102     -22.022   4.796  10.477  1.00  9.13           C  
ATOM    514  O   LYS A 102     -21.993   5.064  11.674  1.00 10.43           O  
ATOM    515  N   THR A 103     -21.430   3.710   9.960  1.00  8.18           N  
ATOM    516  CA  THR A 103     -20.615   2.810  10.762  1.00  9.60           C  
ATOM    517  CB  THR A 103     -21.294   1.435  10.943  1.00 11.81           C  
ATOM    518  OG1 THR A 103     -22.615   1.632  11.426  1.00 16.49           O  
ATOM    519  CG2 THR A 103     -20.529   0.529  11.909  1.00 18.30           C  
ATOM    520  C   THR A 103     -19.239   2.683  10.116  1.00  9.94           C  
ATOM    521  O   THR A 103     -18.930   1.674   9.483  1.00 10.72           O  
ATOM    522  N   PRO A 104     -18.359   3.700  10.246  1.00 10.51           N  
ATOM    523  CA  PRO A 104     -17.044   3.635   9.627  1.00 11.28           C  
ATOM    524  CB  PRO A 104     -16.431   5.007   9.922  1.00 11.46           C  
ATOM    525  CG  PRO A 104     -17.532   5.834  10.491  1.00 12.98           C  
ATOM    526  CD  PRO A 104     -18.564   4.922  11.034  1.00 11.59           C  
ATOM    527  C   PRO A 104     -16.179   2.530  10.214  1.00  9.82           C  
ATOM    528  O   PRO A 104     -16.272   2.225  11.400  1.00 12.06           O  
ATOM    529  N   MET A 105     -15.337   1.935   9.372  1.00  9.64           N  
ATOM    530  CA  MET A 105     -14.380   0.963   9.862  1.00  8.64           C  
ATOM    531  CB  MET A 105     -15.085  -0.380  10.092  1.00  9.25           C  
ATOM    532  CG  MET A 105     -14.236  -1.435  10.774  1.00 10.18           C  
ATOM    533  SD  MET A 105     -13.430  -0.904  12.315  1.00 11.50           S  
ATOM    534  CE  MET A 105     -14.826  -0.338  13.260  1.00 10.34           C  
ATOM    535  C   MET A 105     -13.238   0.841   8.864  1.00 10.79           C  
ATOM    536  O   MET A 105     -13.427   1.004   7.662  1.00 11.36           O  
ATOM    537  N   ASP A 106     -12.049   0.541   9.391  1.00 11.11           N  
ATOM    538  CA  ASP A 106     -10.834   0.498   8.601  1.00 10.29           C  
ATOM    539  CB  ASP A 106     -10.200   1.885   8.512  1.00 10.90           C  
ATOM    540  CG  ASP A 106      -9.758   2.374   9.876  1.00 10.70           C  
ATOM    541  OD1 ASP A 106     -10.615   2.870  10.634  1.00 10.99           O  
ATOM    542  OD2 ASP A 106      -8.588   2.164  10.222  1.00 10.75           O  
ATOM    543  C   ASP A 106      -9.880  -0.473   9.287  1.00 10.01           C  
ATOM    544  O   ASP A 106     -10.076  -0.803  10.456  1.00 10.41           O  
ATOM    545  N   MET A 107      -8.844  -0.908   8.564  1.00  9.14           N  
ATOM    546  CA  MET A 107      -7.900  -1.872   9.103  1.00  8.85           C  
ATOM    547  CB  MET A 107      -7.056  -2.502   7.990  1.00  9.56           C  
ATOM    548  CG  MET A 107      -7.873  -3.353   7.066  1.00  9.14           C  
ATOM    549  SD  MET A 107      -6.926  -4.543   6.115  1.00 10.42           S  
ATOM    550  CE  MET A 107      -5.750  -3.513   5.360  1.00  8.18           C  
ATOM    551  C   MET A 107      -6.971  -1.279  10.158  1.00  9.82           C  
ATOM    552  O   MET A 107      -6.419  -2.017  10.963  1.00  8.76           O  
ATOM    553  N   GLY A 108      -6.748   0.039  10.130  1.00  9.86           N  
ATOM    554  CA  GLY A 108      -5.992   0.679  11.195  1.00  8.61           C  
ATOM    555  C   GLY A 108      -6.677   0.454  12.544  1.00  9.82           C  
ATOM    556  O   GLY A 108      -6.045   0.060  13.525  1.00  9.84           O  
ATOM    557  N   THR A 109      -7.983   0.721  12.562  1.00  8.80           N  
ATOM    558  CA  THR A 109      -8.814   0.498  13.734  1.00 10.39           C  
ATOM    559  CB  THR A 109     -10.228   1.012  13.454  1.00 12.22           C  
ATOM    560  OG1 THR A 109     -10.185   2.427  13.247  1.00 11.24           O  
ATOM    561  CG2 THR A 109     -11.185   0.705  14.585  1.00 10.50           C  
ATOM    562  C   THR A 109      -8.814  -0.975  14.139  1.00 10.27           C  
ATOM    563  O   THR A 109      -8.657  -1.302  15.310  1.00  9.81           O  
ATOM    564  N   ILE A 110      -8.973  -1.862  13.156  1.00  9.05           N  
ATOM    565  CA  ILE A 110      -9.014  -3.290  13.430  1.00  9.58           C  
ATOM    566  CB  ILE A 110      -9.393  -4.096  12.171  1.00 10.66           C  
ATOM    567  CG1 ILE A 110     -10.840  -3.805  11.743  1.00 12.19           C  
ATOM    568  CG2 ILE A 110      -9.174  -5.605  12.397  1.00 12.41           C  
ATOM    569  CD1 ILE A 110     -11.212  -4.313  10.369  1.00 12.39           C  
ATOM    570  C   ILE A 110      -7.684  -3.757  14.015  1.00 10.96           C  
ATOM    571  O   ILE A 110      -7.673  -4.502  14.988  1.00 10.18           O  
ATOM    572  N   LYS A 111      -6.575  -3.289  13.425  1.00  9.03           N  
ATOM    573  CA  LYS A 111      -5.245  -3.643  13.890  1.00  9.44           C  
ATOM    574  CB  LYS A 111      -4.181  -2.952  13.015  1.00 11.20           C  
ATOM    575  CG  LYS A 111      -2.741  -3.355  13.308  1.00 11.13           C  
ATOM    576  CD  LYS A 111      -1.773  -2.717  12.295  1.00 12.71           C  
ATOM    577  CE  LYS A 111      -0.344  -3.188  12.422  1.00 14.35           C  
ATOM    578  NZ  LYS A 111       0.342  -2.560  13.578  1.00 24.05           N  
ATOM    579  C   LYS A 111      -5.080  -3.256  15.359  1.00  8.95           C  
ATOM    580  O   LYS A 111      -4.602  -4.056  16.161  1.00 10.75           O  
ATOM    581  N   LYS A 112      -5.487  -2.027  15.701  1.00  9.08           N  
ATOM    582  CA  LYS A 112      -5.403  -1.550  17.074  1.00 10.49           C  
ATOM    583  CB  LYS A 112      -5.800  -0.073  17.169  1.00 14.07           C  
ATOM    584  CG  LYS A 112      -4.724   0.892  16.706  1.00 23.51           C  
ATOM    585  CD  LYS A 112      -5.261   2.310  16.543  1.00 33.10           C  
ATOM    586  CE  LYS A 112      -4.260   3.245  15.912  1.00 46.75           C  
ATOM    587  NZ  LYS A 112      -4.925   4.455  15.362  1.00 56.19           N  
ATOM    588  C   LYS A 112      -6.286  -2.371  18.008  1.00  9.54           C  
ATOM    589  O   LYS A 112      -5.872  -2.709  19.112  1.00 10.59           O  
ATOM    590  N   ARG A 113      -7.505  -2.688  17.554  1.00  8.95           N  
ATOM    591  CA  ARG A 113      -8.435  -3.473  18.349  1.00 11.66           C  
ATOM    592  CB  ARG A 113      -9.792  -3.588  17.637  1.00  9.49           C  
ATOM    593  CG  ARG A 113     -10.600  -2.309  17.708  1.00  9.57           C  
ATOM    594  CD  ARG A 113     -11.941  -2.444  17.051  1.00  8.98           C  
ATOM    595  NE  ARG A 113     -12.739  -1.247  17.281  1.00  9.59           N  
ATOM    596  CZ  ARG A 113     -14.038  -1.145  17.060  1.00 10.04           C  
ATOM    597  NH1 ARG A 113     -14.723  -2.113  16.476  1.00 11.41           N  
ATOM    598  NH2 ARG A 113     -14.672  -0.044  17.448  1.00  9.27           N  
ATOM    599  C   ARG A 113      -7.855  -4.854  18.653  1.00  9.45           C  
ATOM    600  O   ARG A 113      -7.992  -5.354  19.764  1.00 11.38           O  
ATOM    601  N   LEU A 114      -7.198  -5.466  17.661  1.00  8.97           N  
ATOM    602  CA  LEU A 114      -6.559  -6.758  17.860  1.00  8.47           C  
ATOM    603  CB  LEU A 114      -6.140  -7.346  16.502  1.00  9.60           C  
ATOM    604  CG  LEU A 114      -7.295  -7.891  15.655  1.00 10.03           C  
ATOM    605  CD1 LEU A 114      -6.853  -8.174  14.238  1.00 11.12           C  
ATOM    606  CD2 LEU A 114      -7.905  -9.150  16.283  1.00 11.35           C  
ATOM    607  C   LEU A 114      -5.362  -6.650  18.803  1.00 10.48           C  
ATOM    608  O   LEU A 114      -5.255  -7.409  19.764  1.00 10.33           O  
ATOM    609  N   GLU A 115      -4.468  -5.696  18.527  1.00  9.04           N  
ATOM    610  CA  GLU A 115      -3.267  -5.507  19.324  1.00 10.57           C  
ATOM    611  CB  GLU A 115      -2.375  -4.438  18.680  1.00 11.84           C  
ATOM    612  CG  GLU A 115      -1.687  -4.903  17.416  1.00 12.43           C  
ATOM    613  CD  GLU A 115      -0.978  -3.806  16.649  1.00 14.79           C  
ATOM    614  OE1 GLU A 115      -1.229  -2.613  16.938  1.00 20.91           O  
ATOM    615  OE2 GLU A 115      -0.163  -4.143  15.762  1.00 24.11           O  
ATOM    616  C   GLU A 115      -3.556  -5.107  20.769  1.00  9.94           C  
ATOM    617  O   GLU A 115      -2.811  -5.482  21.673  1.00 12.01           O  
ATOM    618  N   ASN A 116      -4.632  -4.333  20.965  1.00  7.66           N  
ATOM    619  CA  ASN A 116      -5.013  -3.845  22.282  1.00  9.80           C  
ATOM    620  CB  ASN A 116      -5.439  -2.374  22.180  1.00 14.64           C  
ATOM    621  CG  ASN A 116      -4.345  -1.462  21.660  1.00 22.51           C  
ATOM    622  OD1 ASN A 116      -3.195  -1.869  21.460  1.00 29.94           O  
ATOM    623  ND2 ASN A 116      -4.680  -0.200  21.434  1.00 45.45           N  
ATOM    624  C   ASN A 116      -6.121  -4.672  22.933  1.00 12.64           C  
ATOM    625  O   ASN A 116      -6.730  -4.228  23.904  1.00 12.69           O  
ATOM    626  N   ASN A 117      -6.371  -5.873  22.393  1.00  8.90           N  
ATOM    627  CA  ASN A 117      -7.312  -6.824  22.966  1.00 10.75           C  
ATOM    628  CB  ASN A 117      -6.695  -7.477  24.209  1.00 11.69           C  
ATOM    629  CG  ASN A 117      -5.399  -8.194  23.904  1.00 19.73           C  
ATOM    630  OD1 ASN A 117      -4.343  -7.885  24.459  1.00 30.39           O  
ATOM    631  ND2 ASN A 117      -5.449  -9.154  22.998  1.00 20.90           N  
ATOM    632  C   ASN A 117      -8.664  -6.190  23.291  1.00 11.10           C  
ATOM    633  O   ASN A 117      -9.110  -6.208  24.434  1.00 12.47           O  
ATOM    634  N   TYR A 118      -9.306  -5.635  22.260  1.00  8.23           N  
ATOM    635  CA  TYR A 118     -10.602  -4.984  22.374  1.00  7.46           C  
ATOM    636  CB  TYR A 118     -10.736  -3.945  21.254  1.00  8.64           C  
ATOM    637  CG  TYR A 118     -12.031  -3.166  21.230  1.00  7.83           C  
ATOM    638  CD1 TYR A 118     -12.252  -2.115  22.108  1.00  7.94           C  
ATOM    639  CD2 TYR A 118     -13.032  -3.474  20.318  1.00 10.06           C  
ATOM    640  CE1 TYR A 118     -13.432  -1.385  22.074  1.00  8.44           C  
ATOM    641  CE2 TYR A 118     -14.216  -2.750  20.276  1.00 10.53           C  
ATOM    642  CZ  TYR A 118     -14.415  -1.710  21.158  1.00  8.60           C  
ATOM    643  OH  TYR A 118     -15.584  -0.995  21.130  1.00 12.26           O  
ATOM    644  C   TYR A 118     -11.744  -5.994  22.280  1.00  9.40           C  
ATOM    645  O   TYR A 118     -12.818  -5.773  22.830  1.00  9.98           O  
ATOM    646  N   TYR A 119     -11.504  -7.096  21.564  1.00  8.13           N  
ATOM    647  CA  TYR A 119     -12.567  -8.017  21.201  1.00  8.90           C  
ATOM    648  CB  TYR A 119     -12.230  -8.689  19.876  1.00  9.82           C  
ATOM    649  CG  TYR A 119     -12.130  -7.776  18.673  1.00  8.91           C  
ATOM    650  CD1 TYR A 119     -13.230  -7.054  18.224  1.00  9.66           C  
ATOM    651  CD2 TYR A 119     -10.951  -7.674  17.951  1.00 10.35           C  
ATOM    652  CE1 TYR A 119     -13.152  -6.253  17.091  1.00 10.83           C  
ATOM    653  CE2 TYR A 119     -10.860  -6.879  16.821  1.00 10.70           C  
ATOM    654  CZ  TYR A 119     -11.959  -6.162  16.395  1.00 10.32           C  
ATOM    655  OH  TYR A 119     -11.842  -5.400  15.267  1.00 12.84           O  
ATOM    656  C   TYR A 119     -12.825  -9.116  22.229  1.00 10.21           C  
ATOM    657  O   TYR A 119     -11.904  -9.578  22.904  1.00 10.21           O  
ATOM    658  N   TRP A 120     -14.085  -9.569  22.288  1.00 10.59           N  
ATOM    659  CA  TRP A 120     -14.456 -10.758  23.038  1.00 12.45           C  
ATOM    660  CB  TRP A 120     -15.892 -10.655  23.579  1.00 10.11           C  
ATOM    661  CG  TRP A 120     -16.296 -11.845  24.403  1.00  8.62           C  
ATOM    662  CD1 TRP A 120     -17.061 -12.903  24.003  1.00  9.87           C  
ATOM    663  NE1 TRP A 120     -17.205 -13.797  25.031  1.00 10.44           N  
ATOM    664  CE2 TRP A 120     -16.522 -13.337  26.125  1.00  9.74           C  
ATOM    665  CZ2 TRP A 120     -16.373 -13.886  27.394  1.00  8.39           C  
ATOM    666  CH2 TRP A 120     -15.625 -13.183  28.306  1.00  8.29           C  
ATOM    667  CZ3 TRP A 120     -15.024 -11.969  27.974  1.00  8.44           C  
ATOM    668  CE3 TRP A 120     -15.180 -11.415  26.719  1.00  9.37           C  
ATOM    669  CD2 TRP A 120     -15.932 -12.108  25.762  1.00  7.06           C  
ATOM    670  C   TRP A 120     -14.323 -12.022  22.193  1.00 10.69           C  
ATOM    671  O   TRP A 120     -13.916 -13.066  22.699  1.00 11.19           O  
ATOM    672  N   ASN A 121     -14.687 -11.940  20.909  1.00  8.30           N  
ATOM    673  CA  ASN A 121     -14.633 -13.113  20.049  1.00  6.85           C  
ATOM    674  CB  ASN A 121     -15.959 -13.897  20.147  1.00  6.88           C  
ATOM    675  CG  ASN A 121     -17.174 -13.139  19.646  1.00  6.24           C  
ATOM    676  OD1 ASN A 121     -17.094 -12.306  18.754  1.00  9.26           O  
ATOM    677  ND2 ASN A 121     -18.336 -13.472  20.184  1.00  9.66           N  
ATOM    678  C   ASN A 121     -14.300 -12.770  18.600  1.00  9.61           C  
ATOM    679  O   ASN A 121     -14.245 -11.600  18.220  1.00  9.70           O  
ATOM    680  N   ALA A 122     -14.063 -13.816  17.803  1.00  8.40           N  
ATOM    681  CA  ALA A 122     -13.713 -13.655  16.405  1.00  9.64           C  
ATOM    682  CB  ALA A 122     -13.404 -15.007  15.791  1.00 10.79           C  
ATOM    683  C   ALA A 122     -14.809 -12.959  15.603  1.00  9.56           C  
ATOM    684  O   ALA A 122     -14.510 -12.163  14.721  1.00 10.32           O  
ATOM    685  N   GLN A 123     -16.073 -13.285  15.897  1.00  9.07           N  
ATOM    686  CA  GLN A 123     -17.188 -12.740  15.137  1.00  8.50           C  
ATOM    687  CB  GLN A 123     -18.528 -13.308  15.656  1.00  9.17           C  
ATOM    688  CG  GLN A 123     -19.749 -12.855  14.848  1.00 16.18           C  
ATOM    689  CD  GLN A 123     -19.602 -13.157  13.369  1.00 27.33           C  
ATOM    690  OE1 GLN A 123     -19.367 -14.302  12.962  1.00 37.88           O  
ATOM    691  NE2 GLN A 123     -19.717 -12.132  12.533  1.00 49.64           N  
ATOM    692  C   GLN A 123     -17.214 -11.213  15.157  1.00 10.20           C  
ATOM    693  O   GLN A 123     -17.529 -10.594  14.143  1.00  9.44           O  
ATOM    694  N   GLU A 124     -16.887 -10.611  16.309  1.00  8.66           N  
ATOM    695  CA  GLU A 124     -16.817  -9.159  16.411  1.00  9.32           C  
ATOM    696  CB  GLU A 124     -16.435  -8.720  17.837  1.00 10.39           C  
ATOM    697  CG  GLU A 124     -17.529  -8.932  18.872  1.00 11.25           C  
ATOM    698  CD  GLU A 124     -17.148  -8.534  20.288  1.00 14.90           C  
ATOM    699  OE1 GLU A 124     -15.949  -8.280  20.530  1.00 17.70           O  
ATOM    700  OE2 GLU A 124     -18.052  -8.462  21.155  1.00 18.79           O  
ATOM    701  C   GLU A 124     -15.810  -8.573  15.423  1.00 10.43           C  
ATOM    702  O   GLU A 124     -16.072  -7.561  14.781  1.00 11.53           O  
ATOM    703  N   CYS A 125     -14.655  -9.234  15.303  1.00  8.65           N  
ATOM    704  CA  CYS A 125     -13.595  -8.781  14.419  1.00  8.69           C  
ATOM    705  CB  CYS A 125     -12.295  -9.484  14.777  1.00  9.17           C  
ATOM    706  SG  CYS A 125     -10.908  -9.029  13.716  1.00 11.49           S  
ATOM    707  C   CYS A 125     -13.956  -9.003  12.952  1.00 10.55           C  
ATOM    708  O   CYS A 125     -13.768  -8.115  12.119  1.00 10.20           O  
ATOM    709  N   ILE A 126     -14.458 -10.203  12.638  1.00  9.75           N  
ATOM    710  CA  ILE A 126     -14.946 -10.499  11.302  1.00  8.87           C  
ATOM    711  CB  ILE A 126     -15.481 -11.943  11.252  1.00  8.36           C  
ATOM    712  CG1 ILE A 126     -14.308 -12.939  11.349  1.00  9.55           C  
ATOM    713  CG2 ILE A 126     -16.336 -12.204  10.006  1.00 10.49           C  
ATOM    714  CD1 ILE A 126     -14.722 -14.328  11.680  1.00 11.77           C  
ATOM    715  C   ILE A 126     -15.991  -9.472  10.872  1.00  9.03           C  
ATOM    716  O   ILE A 126     -15.980  -9.017   9.729  1.00 10.19           O  
ATOM    717  N   GLN A 127     -16.882  -9.105  11.802  1.00  7.81           N  
ATOM    718  CA  GLN A 127     -17.900  -8.111  11.517  1.00 10.00           C  
ATOM    719  CB  GLN A 127     -18.834  -7.912  12.716  1.00  9.44           C  
ATOM    720  CG  GLN A 127     -19.925  -6.871  12.479  1.00 12.12           C  
ATOM    721  CD  GLN A 127     -20.762  -7.160  11.254  1.00 20.53           C  
ATOM    722  OE1 GLN A 127     -21.546  -8.115  11.225  1.00 27.66           O  
ATOM    723  NE2 GLN A 127     -20.631  -6.340  10.212  1.00 20.62           N  
ATOM    724  C   GLN A 127     -17.249  -6.790  11.109  1.00  9.86           C  
ATOM    725  O   GLN A 127     -17.700  -6.155  10.160  1.00 10.59           O  
ATOM    726  N   ASP A 128     -16.195  -6.375  11.823  1.00  9.32           N  
ATOM    727  CA  ASP A 128     -15.487  -5.148  11.484  1.00  9.05           C  
ATOM    728  CB  ASP A 128     -14.386  -4.843  12.507  1.00 11.67           C  
ATOM    729  CG  ASP A 128     -14.885  -4.275  13.819  1.00 12.44           C  
ATOM    730  OD1 ASP A 128     -16.061  -3.849  13.878  1.00 12.15           O  
ATOM    731  OD2 ASP A 128     -14.091  -4.223  14.785  1.00 11.57           O  
ATOM    732  C   ASP A 128     -14.921  -5.180  10.067  1.00 10.76           C  
ATOM    733  O   ASP A 128     -15.065  -4.216   9.317  1.00 10.71           O  
ATOM    734  N   PHE A 129     -14.268  -6.282   9.693  1.00  9.14           N  
ATOM    735  CA  PHE A 129     -13.797  -6.420   8.325  1.00 10.75           C  
ATOM    736  CB  PHE A 129     -13.064  -7.743   8.115  1.00 11.45           C  
ATOM    737  CG  PHE A 129     -11.612  -7.753   8.527  1.00  9.90           C  
ATOM    738  CD1 PHE A 129     -10.646  -7.148   7.738  1.00  8.91           C  
ATOM    739  CD2 PHE A 129     -11.211  -8.366   9.700  1.00  9.90           C  
ATOM    740  CE1 PHE A 129      -9.304  -7.182   8.106  1.00 13.74           C  
ATOM    741  CE2 PHE A 129      -9.866  -8.401  10.062  1.00 10.31           C  
ATOM    742  CZ  PHE A 129      -8.923  -7.802   9.266  1.00 11.24           C  
ATOM    743  C   PHE A 129     -14.940  -6.296   7.317  1.00  9.74           C  
ATOM    744  O   PHE A 129     -14.822  -5.601   6.311  1.00 10.31           O  
ATOM    745  N   ASN A 130     -16.044  -7.002   7.576  1.00  9.54           N  
ATOM    746  CA  ASN A 130     -17.180  -6.963   6.671  1.00  9.92           C  
ATOM    747  CB  ASN A 130     -18.215  -8.000   7.082  1.00 10.39           C  
ATOM    748  CG  ASN A 130     -17.813  -9.395   6.642  1.00 16.96           C  
ATOM    749  OD1 ASN A 130     -17.119  -9.586   5.626  1.00 18.60           O  
ATOM    750  ND2 ASN A 130     -18.266 -10.398   7.370  1.00 21.14           N  
ATOM    751  C   ASN A 130     -17.792  -5.567   6.564  1.00  8.73           C  
ATOM    752  O   ASN A 130     -18.171  -5.146   5.473  1.00  9.47           O  
ATOM    753  N   THR A 131     -17.856  -4.843   7.686  1.00  9.52           N  
ATOM    754  CA  THR A 131     -18.308  -3.460   7.663  1.00  9.04           C  
ATOM    755  CB  THR A 131     -18.367  -2.903   9.084  1.00  9.55           C  
ATOM    756  OG1 THR A 131     -19.368  -3.633   9.792  1.00 10.55           O  
ATOM    757  CG2 THR A 131     -18.687  -1.414   9.129  1.00 11.73           C  
ATOM    758  C   THR A 131     -17.423  -2.608   6.753  1.00  7.97           C  
ATOM    759  O   THR A 131     -17.927  -1.806   5.973  1.00  9.34           O  
ATOM    760  N   MET A 132     -16.103  -2.786   6.855  1.00  8.81           N  
ATOM    761  CA  MET A 132     -15.169  -2.006   6.057  1.00  7.92           C  
ATOM    762  CB  MET A 132     -13.735  -2.394   6.416  1.00  8.70           C  
ATOM    763  CG  MET A 132     -12.667  -1.668   5.604  1.00  8.38           C  
ATOM    764  SD  MET A 132     -11.028  -2.261   6.012  1.00  9.89           S  
ATOM    765  CE  MET A 132     -10.996  -3.805   5.082  1.00 11.95           C  
ATOM    766  C   MET A 132     -15.422  -2.251   4.571  1.00  9.70           C  
ATOM    767  O   MET A 132     -15.512  -1.312   3.787  1.00 10.40           O  
ATOM    768  N   PHE A 133     -15.522  -3.524   4.176  1.00  9.12           N  
ATOM    769  CA  PHE A 133     -15.737  -3.848   2.775  1.00 11.04           C  
ATOM    770  CB  PHE A 133     -15.683  -5.372   2.543  1.00 10.41           C  
ATOM    771  CG  PHE A 133     -14.319  -5.976   2.785  1.00 11.55           C  
ATOM    772  CD1 PHE A 133     -13.192  -5.454   2.166  1.00 10.85           C  
ATOM    773  CD2 PHE A 133     -14.159  -7.043   3.649  1.00 12.42           C  
ATOM    774  CE1 PHE A 133     -11.938  -6.011   2.388  1.00 14.67           C  
ATOM    775  CE2 PHE A 133     -12.899  -7.595   3.870  1.00 13.16           C  
ATOM    776  CZ  PHE A 133     -11.798  -7.064   3.247  1.00 14.34           C  
ATOM    777  C   PHE A 133     -17.075  -3.289   2.293  1.00  9.09           C  
ATOM    778  O   PHE A 133     -17.160  -2.679   1.230  1.00  9.74           O  
ATOM    779  N   THR A 134     -18.123  -3.520   3.091  1.00  9.56           N  
ATOM    780  CA  THR A 134     -19.461  -3.066   2.752  1.00  9.27           C  
ATOM    781  CB  THR A 134     -20.465  -3.566   3.792  1.00 11.29           C  
ATOM    782  OG1 THR A 134     -20.452  -4.999   3.801  1.00 12.23           O  
ATOM    783  CG2 THR A 134     -21.872  -3.070   3.515  1.00 12.62           C  
ATOM    784  C   THR A 134     -19.509  -1.549   2.581  1.00 10.09           C  
ATOM    785  O   THR A 134     -20.113  -1.057   1.630  1.00  8.35           O  
ATOM    786  N   ASN A 135     -18.866  -0.814   3.497  1.00  9.18           N  
ATOM    787  CA  ASN A 135     -18.793   0.637   3.380  1.00  9.16           C  
ATOM    788  CB  ASN A 135     -17.939   1.244   4.488  1.00  8.91           C  
ATOM    789  CG  ASN A 135     -18.570   1.152   5.846  1.00  9.31           C  
ATOM    790  OD1 ASN A 135     -19.746   0.839   5.991  1.00  9.52           O  
ATOM    791  ND2 ASN A 135     -17.795   1.430   6.869  1.00 10.54           N  
ATOM    792  C   ASN A 135     -18.216   1.061   2.034  1.00  8.75           C  
ATOM    793  O   ASN A 135     -18.728   1.963   1.385  1.00  9.47           O  
ATOM    794  N   CYS A 136     -17.145   0.382   1.623  1.00  8.95           N  
ATOM    795  CA  CYS A 136     -16.509   0.672   0.355  1.00  9.58           C  
ATOM    796  CB  CYS A 136     -15.272  -0.190   0.182  1.00  8.83           C  
ATOM    797  SG  CYS A 136     -14.308   0.234  -1.281  1.00 12.42           S  
ATOM    798  C   CYS A 136     -17.478   0.501  -0.811  1.00  8.63           C  
ATOM    799  O   CYS A 136     -17.558   1.357  -1.687  1.00 10.05           O  
ATOM    800  N   TYR A 137     -18.235  -0.600  -0.797  1.00 10.12           N  
ATOM    801  CA  TYR A 137     -19.133  -0.902  -1.898  1.00  9.42           C  
ATOM    802  CB  TYR A 137     -19.558  -2.382  -1.875  1.00  8.25           C  
ATOM    803  CG  TYR A 137     -18.398  -3.357  -1.859  1.00  9.02           C  
ATOM    804  CD1 TYR A 137     -17.259  -3.130  -2.625  1.00 10.88           C  
ATOM    805  CD2 TYR A 137     -18.447  -4.514  -1.096  1.00  9.13           C  
ATOM    806  CE1 TYR A 137     -16.192  -4.021  -2.615  1.00 10.79           C  
ATOM    807  CE2 TYR A 137     -17.389  -5.418  -1.084  1.00 10.16           C  
ATOM    808  CZ  TYR A 137     -16.259  -5.162  -1.842  1.00  9.46           C  
ATOM    809  OH  TYR A 137     -15.200  -6.041  -1.843  1.00 12.41           O  
ATOM    810  C   TYR A 137     -20.347   0.025  -1.892  1.00  9.08           C  
ATOM    811  O   TYR A 137     -20.861   0.365  -2.956  1.00 11.26           O  
ATOM    812  N   ILE A 138     -20.783   0.440  -0.695  1.00  8.65           N  
ATOM    813  CA  ILE A 138     -21.906   1.352  -0.555  1.00  9.07           C  
ATOM    814  CB  ILE A 138     -22.384   1.439   0.915  1.00  9.29           C  
ATOM    815  CG1 ILE A 138     -23.082   0.148   1.358  1.00 12.88           C  
ATOM    816  CG2 ILE A 138     -23.304   2.656   1.119  1.00 10.13           C  
ATOM    817  CD1 ILE A 138     -23.335   0.075   2.837  1.00 18.37           C  
ATOM    818  C   ILE A 138     -21.536   2.736  -1.081  1.00 10.43           C  
ATOM    819  O   ILE A 138     -22.285   3.339  -1.846  1.00 10.10           O  
ATOM    820  N   TYR A 139     -20.381   3.248  -0.652  1.00  9.94           N  
ATOM    821  CA  TYR A 139     -20.012   4.613  -0.975  1.00 10.28           C  
ATOM    822  CB  TYR A 139     -18.882   5.121  -0.057  1.00 11.48           C  
ATOM    823  CG  TYR A 139     -18.574   6.572  -0.328  1.00  9.13           C  
ATOM    824  CD1 TYR A 139     -19.453   7.573   0.057  1.00  9.94           C  
ATOM    825  CD2 TYR A 139     -17.450   6.939  -1.048  1.00  9.33           C  
ATOM    826  CE1 TYR A 139     -19.195   8.906  -0.229  1.00 10.38           C  
ATOM    827  CE2 TYR A 139     -17.182   8.265  -1.344  1.00  9.27           C  
ATOM    828  CZ  TYR A 139     -18.058   9.250  -0.934  1.00  9.43           C  
ATOM    829  OH  TYR A 139     -17.789  10.567  -1.232  1.00 10.98           O  
ATOM    830  C   TYR A 139     -19.608   4.785  -2.438  1.00 10.11           C  
ATOM    831  O   TYR A 139     -20.011   5.750  -3.082  1.00 12.25           O  
ATOM    832  N   ASN A 140     -18.787   3.863  -2.945  1.00  6.37           N  
ATOM    833  CA  ASN A 140     -18.121   4.050  -4.223  1.00  6.50           C  
ATOM    834  CB  ASN A 140     -16.726   3.457  -4.149  1.00  6.82           C  
ATOM    835  CG  ASN A 140     -15.898   4.194  -3.136  1.00  7.30           C  
ATOM    836  OD1 ASN A 140     -15.485   5.334  -3.366  1.00  8.98           O  
ATOM    837  ND2 ASN A 140     -15.629   3.583  -1.984  1.00  7.24           N  
ATOM    838  C   ASN A 140     -18.928   3.465  -5.377  1.00  6.76           C  
ATOM    839  O   ASN A 140     -19.858   2.696  -5.168  1.00  7.15           O  
ATOM    840  N   LYS A 141     -18.586   3.881  -6.598  1.00 13.36           N  
ATOM    841  CA  LYS A 141     -19.322   3.451  -7.775  1.00 14.33           C  
ATOM    842  CB  LYS A 141     -19.186   4.468  -8.910  1.00 14.88           C  
ATOM    843  CG  LYS A 141     -19.800   5.822  -8.586  1.00 24.14           C  
ATOM    844  CD  LYS A 141     -20.053   6.670  -9.827  1.00 48.95           C  
ATOM    845  CE  LYS A 141     -18.788   7.047 -10.557  1.00 47.35           C  
ATOM    846  NZ  LYS A 141     -19.084   7.846 -11.774  1.00 65.26           N  
ATOM    847  C   LYS A 141     -18.816   2.083  -8.220  1.00 11.01           C  
ATOM    848  O   LYS A 141     -17.630   1.787  -8.100  1.00 12.15           O  
ATOM    849  N   PRO A 142     -19.691   1.190  -8.733  1.00 11.41           N  
ATOM    850  CA  PRO A 142     -19.215  -0.053  -9.324  1.00 15.27           C  
ATOM    851  CB  PRO A 142     -20.493  -0.698  -9.870  1.00 16.04           C  
ATOM    852  CG  PRO A 142     -21.616  -0.043  -9.110  1.00 13.48           C  
ATOM    853  CD  PRO A 142     -21.154   1.341  -8.785  1.00 12.83           C  
ATOM    854  C   PRO A 142     -18.180   0.209 -10.414  1.00 12.55           C  
ATOM    855  O   PRO A 142     -18.340   1.133 -11.210  1.00 16.32           O  
ATOM    856  N   GLY A 143     -17.099  -0.576 -10.408  1.00 18.28           N  
ATOM    857  CA  GLY A 143     -16.038  -0.423 -11.388  1.00 19.49           C  
ATOM    858  C   GLY A 143     -14.970   0.611 -11.030  1.00 17.96           C  
ATOM    859  O   GLY A 143     -13.995   0.758 -11.761  1.00 21.97           O  
ATOM    860  N   ASP A 144     -15.158   1.339  -9.921  1.00 12.42           N  
ATOM    861  CA  ASP A 144     -14.106   2.201  -9.402  1.00 10.27           C  
ATOM    862  CB  ASP A 144     -14.567   3.021  -8.189  1.00 12.95           C  
ATOM    863  CG  ASP A 144     -15.452   4.216  -8.452  1.00 16.74           C  
ATOM    864  OD1 ASP A 144     -15.508   4.672  -9.615  1.00 15.09           O  
ATOM    865  OD2 ASP A 144     -16.077   4.709  -7.486  1.00 19.20           O  
ATOM    866  C   ASP A 144     -12.926   1.336  -8.969  1.00 10.31           C  
ATOM    867  O   ASP A 144     -13.115   0.221  -8.485  1.00 10.40           O  
ATOM    868  N   ASP A 145     -11.710   1.869  -9.125  1.00  9.82           N  
ATOM    869  CA  ASP A 145     -10.517   1.186  -8.653  1.00  6.56           C  
ATOM    870  CB  ASP A 145      -9.292   2.090  -8.780  1.00  8.75           C  
ATOM    871  CG  ASP A 145      -8.741   2.229 -10.171  1.00  9.55           C  
ATOM    872  OD1 ASP A 145      -9.172   1.465 -11.066  1.00  7.64           O  
ATOM    873  OD2 ASP A 145      -7.865   3.086 -10.370  1.00  9.93           O  
ATOM    874  C   ASP A 145     -10.652   0.740  -7.199  1.00  8.57           C  
ATOM    875  O   ASP A 145     -10.285  -0.378  -6.861  1.00 10.06           O  
ATOM    876  N   ILE A 146     -11.178   1.619  -6.341  1.00  9.16           N  
ATOM    877  CA  ILE A 146     -11.255   1.324  -4.919  1.00 10.11           C  
ATOM    878  CB  ILE A 146     -11.755   2.561  -4.131  1.00 12.67           C  
ATOM    879  CG1 ILE A 146     -11.595   2.373  -2.612  1.00 17.09           C  
ATOM    880  CG2 ILE A 146     -13.179   2.955  -4.489  1.00 12.67           C  
ATOM    881  CD1 ILE A 146     -10.299   2.650  -2.121  1.00 26.75           C  
ATOM    882  C   ILE A 146     -12.108   0.085  -4.642  1.00  9.90           C  
ATOM    883  O   ILE A 146     -11.822  -0.677  -3.720  1.00 10.99           O  
ATOM    884  N   VAL A 147     -13.150  -0.125  -5.451  1.00  9.42           N  
ATOM    885  CA  VAL A 147     -13.974  -1.317  -5.332  1.00  9.12           C  
ATOM    886  CB  VAL A 147     -15.257  -1.170  -6.174  1.00  8.42           C  
ATOM    887  CG1 VAL A 147     -16.042  -2.471  -6.241  1.00  9.11           C  
ATOM    888  CG2 VAL A 147     -16.128  -0.043  -5.632  1.00  9.65           C  
ATOM    889  C   VAL A 147     -13.170  -2.563  -5.706  1.00 10.46           C  
ATOM    890  O   VAL A 147     -13.219  -3.566  -4.998  1.00 10.37           O  
ATOM    891  N   LEU A 148     -12.431  -2.494  -6.820  1.00  9.13           N  
ATOM    892  CA  LEU A 148     -11.533  -3.569  -7.212  1.00 10.38           C  
ATOM    893  CB  LEU A 148     -10.792  -3.200  -8.508  1.00 12.69           C  
ATOM    894  CG  LEU A 148     -11.630  -3.117  -9.771  1.00 15.98           C  
ATOM    895  CD1 LEU A 148     -10.776  -2.698 -10.962  1.00 17.23           C  
ATOM    896  CD2 LEU A 148     -12.312  -4.438 -10.071  1.00 24.14           C  
ATOM    897  C   LEU A 148     -10.505  -3.877  -6.127  1.00  9.94           C  
ATOM    898  O   LEU A 148     -10.130  -5.031  -5.931  1.00 12.05           O  
ATOM    899  N   MET A 149     -10.032  -2.828  -5.447  1.00  9.86           N  
ATOM    900  CA  MET A 149      -9.021  -2.971  -4.414  1.00  9.63           C  
ATOM    901  CB  MET A 149      -8.473  -1.593  -4.043  1.00 10.48           C  
ATOM    902  CG  MET A 149      -7.658  -0.974  -5.150  1.00  7.95           C  
ATOM    903  SD  MET A 149      -7.323   0.779  -4.892  1.00 10.45           S  
ATOM    904  CE  MET A 149      -5.844   0.634  -3.936  1.00 13.32           C  
ATOM    905  C   MET A 149      -9.610  -3.683  -3.200  1.00 11.25           C  
ATOM    906  O   MET A 149      -9.000  -4.604  -2.664  1.00 11.13           O  
ATOM    907  N   ALA A 150     -10.800  -3.247  -2.776  1.00  9.59           N  
ATOM    908  CA  ALA A 150     -11.533  -3.921  -1.715  1.00 10.16           C  
ATOM    909  CB  ALA A 150     -12.841  -3.204  -1.440  1.00 10.33           C  
ATOM    910  C   ALA A 150     -11.790  -5.388  -2.060  1.00 12.67           C  
ATOM    911  O   ALA A 150     -11.626  -6.259  -1.210  1.00 12.22           O  
ATOM    912  N   GLU A 151     -12.168  -5.655  -3.315  1.00 10.47           N  
ATOM    913  CA  GLU A 151     -12.426  -7.016  -3.762  1.00 10.34           C  
ATOM    914  CB  GLU A 151     -12.911  -7.027  -5.216  1.00 12.21           C  
ATOM    915  CG  GLU A 151     -14.365  -6.617  -5.358  1.00 16.23           C  
ATOM    916  CD  GLU A 151     -14.870  -6.524  -6.785  1.00 22.64           C  
ATOM    917  OE1 GLU A 151     -14.070  -6.741  -7.725  1.00 23.02           O  
ATOM    918  OE2 GLU A 151     -16.075  -6.235  -6.960  1.00 22.10           O  
ATOM    919  C   GLU A 151     -11.196  -7.908  -3.617  1.00 10.33           C  
ATOM    920  O   GLU A 151     -11.314  -9.056  -3.192  1.00 14.40           O  
ATOM    921  N   ALA A 152     -10.021  -7.370  -3.965  1.00 11.04           N  
ATOM    922  CA  ALA A 152      -8.781  -8.128  -3.882  1.00 10.30           C  
ATOM    923  CB  ALA A 152      -7.634  -7.342  -4.490  1.00 11.47           C  
ATOM    924  C   ALA A 152      -8.472  -8.491  -2.430  1.00 13.99           C  
ATOM    925  O   ALA A 152      -8.077  -9.619  -2.137  1.00 13.40           O  
ATOM    926  N   LEU A 153      -8.664  -7.528  -1.521  1.00 10.45           N  
ATOM    927  CA  LEU A 153      -8.473  -7.767  -0.099  1.00 10.60           C  
ATOM    928  CB  LEU A 153      -8.563  -6.451   0.689  1.00 12.08           C  
ATOM    929  CG  LEU A 153      -7.526  -5.395   0.370  1.00 18.20           C  
ATOM    930  CD1 LEU A 153      -7.662  -4.209   1.313  1.00 23.34           C  
ATOM    931  CD2 LEU A 153      -6.137  -5.950   0.433  1.00 20.30           C  
ATOM    932  C   LEU A 153      -9.510  -8.739   0.455  1.00 14.73           C  
ATOM    933  O   LEU A 153      -9.185  -9.597   1.273  1.00 11.74           O  
ATOM    934  N   GLU A 154     -10.765  -8.578   0.023  1.00  9.39           N  
ATOM    935  CA  GLU A 154     -11.853  -9.409   0.504  1.00 10.44           C  
ATOM    936  CB  GLU A 154     -13.196  -8.881  -0.006  1.00 10.25           C  
ATOM    937  CG  GLU A 154     -14.386  -9.579   0.624  1.00 12.02           C  
ATOM    938  CD  GLU A 154     -15.731  -9.055   0.174  1.00 13.53           C  
ATOM    939  OE1 GLU A 154     -15.792  -8.384  -0.882  1.00 14.12           O  
ATOM    940  OE2 GLU A 154     -16.726  -9.317   0.885  1.00 15.06           O  
ATOM    941  C   GLU A 154     -11.668 -10.868   0.090  1.00 14.80           C  
ATOM    942  O   GLU A 154     -11.977 -11.764   0.872  1.00 10.67           O  
ATOM    943  N   LYS A 155     -11.190 -11.096  -1.142  1.00 12.39           N  
ATOM    944  CA  LYS A 155     -10.904 -12.443  -1.615  1.00 11.29           C  
ATOM    945  CB  LYS A 155     -10.278 -12.420  -3.023  1.00 12.70           C  
ATOM    946  CG  LYS A 155      -9.877 -13.809  -3.543  1.00 13.97           C  
ATOM    947  CD  LYS A 155      -9.370 -13.805  -4.984  1.00 19.77           C  
ATOM    948  CE  LYS A 155      -9.142 -15.204  -5.508  1.00 21.96           C  
ATOM    949  NZ  LYS A 155      -8.593 -15.198  -6.890  1.00 30.24           N  
ATOM    950  C   LYS A 155      -9.960 -13.138  -0.639  1.00 14.06           C  
ATOM    951  O   LYS A 155     -10.228 -14.259  -0.204  1.00 13.84           O  
ATOM    952  N   LEU A 156      -8.858 -12.454  -0.308  1.00 11.17           N  
ATOM    953  CA  LEU A 156      -7.872 -12.971   0.626  1.00 10.66           C  
ATOM    954  CB  LEU A 156      -6.677 -12.024   0.701  1.00 10.28           C  
ATOM    955  CG  LEU A 156      -5.796 -11.998  -0.529  1.00 18.67           C  
ATOM    956  CD1 LEU A 156      -4.803 -10.889  -0.437  1.00 19.72           C  
ATOM    957  CD2 LEU A 156      -5.071 -13.315  -0.716  1.00 22.94           C  
ATOM    958  C   LEU A 156      -8.463 -13.165   2.018  1.00  9.54           C  
ATOM    959  O   LEU A 156      -8.194 -14.173   2.668  1.00  9.26           O  
ATOM    960  N   PHE A 157      -9.270 -12.195   2.460  1.00  9.43           N  
ATOM    961  CA  PHE A 157      -9.961 -12.289   3.734  1.00  8.96           C  
ATOM    962  CB  PHE A 157     -10.885 -11.078   3.922  1.00  9.09           C  
ATOM    963  CG  PHE A 157     -11.767 -11.136   5.142  1.00 11.03           C  
ATOM    964  CD1 PHE A 157     -11.237 -10.967   6.406  1.00  9.98           C  
ATOM    965  CD2 PHE A 157     -13.130 -11.364   5.024  1.00 16.89           C  
ATOM    966  CE1 PHE A 157     -12.052 -11.023   7.533  1.00 12.63           C  
ATOM    967  CE2 PHE A 157     -13.942 -11.416   6.154  1.00 17.31           C  
ATOM    968  CZ  PHE A 157     -13.396 -11.244   7.399  1.00 12.25           C  
ATOM    969  C   PHE A 157     -10.758 -13.588   3.826  1.00 10.28           C  
ATOM    970  O   PHE A 157     -10.614 -14.340   4.790  1.00  8.68           O  
ATOM    971  N   LEU A 158     -11.582 -13.846   2.803  1.00  9.20           N  
ATOM    972  CA  LEU A 158     -12.405 -15.043   2.751  1.00 10.24           C  
ATOM    973  CB  LEU A 158     -13.293 -14.996   1.510  1.00  8.98           C  
ATOM    974  CG  LEU A 158     -14.397 -13.953   1.563  1.00 11.49           C  
ATOM    975  CD1 LEU A 158     -15.017 -13.743   0.203  1.00 17.15           C  
ATOM    976  CD2 LEU A 158     -15.469 -14.340   2.565  1.00 19.56           C  
ATOM    977  C   LEU A 158     -11.565 -16.316   2.743  1.00 10.36           C  
ATOM    978  O   LEU A 158     -11.935 -17.301   3.376  1.00 10.70           O  
ATOM    979  N   GLN A 159     -10.448 -16.299   2.008  1.00  9.17           N  
ATOM    980  CA  GLN A 159      -9.549 -17.441   1.966  1.00  8.78           C  
ATOM    981  CB  GLN A 159      -8.410 -17.201   0.968  1.00 12.88           C  
ATOM    982  CG  GLN A 159      -8.869 -17.298  -0.480  1.00 18.88           C  
ATOM    983  CD  GLN A 159      -7.769 -16.934  -1.443  1.00 22.22           C  
ATOM    984  OE1 GLN A 159      -7.166 -15.867  -1.348  1.00 27.77           O  
ATOM    985  NE2 GLN A 159      -7.479 -17.809  -2.387  1.00 24.01           N  
ATOM    986  C   GLN A 159      -8.988 -17.752   3.351  1.00 10.52           C  
ATOM    987  O   GLN A 159      -8.933 -18.915   3.745  1.00 10.12           O  
ATOM    988  N   LYS A 160      -8.603 -16.709   4.099  1.00  8.20           N  
ATOM    989  CA  LYS A 160      -8.012 -16.915   5.411  1.00  9.38           C  
ATOM    990  CB  LYS A 160      -7.217 -15.690   5.858  1.00  9.54           C  
ATOM    991  CG  LYS A 160      -6.114 -15.267   4.894  1.00  8.14           C  
ATOM    992  CD  LYS A 160      -5.126 -16.371   4.534  1.00  8.99           C  
ATOM    993  CE  LYS A 160      -4.065 -15.839   3.620  1.00 10.05           C  
ATOM    994  NZ  LYS A 160      -3.207 -16.922   3.083  1.00  9.88           N  
ATOM    995  C   LYS A 160      -9.053 -17.300   6.463  1.00  8.52           C  
ATOM    996  O   LYS A 160      -8.799 -18.191   7.271  1.00 10.31           O  
ATOM    997  N   ILE A 161     -10.222 -16.646   6.447  1.00 10.92           N  
ATOM    998  CA  ILE A 161     -11.270 -16.938   7.416  1.00 13.35           C  
ATOM    999  CB  ILE A 161     -12.399 -15.865   7.347  1.00 12.80           C  
ATOM   1000  CG1 ILE A 161     -11.877 -14.495   7.791  1.00 22.26           C  
ATOM   1001  CG2 ILE A 161     -13.636 -16.259   8.158  1.00 44.20           C  
ATOM   1002  CD1 ILE A 161     -11.443 -14.422   9.210  1.00 25.75           C  
ATOM   1003  C   ILE A 161     -11.825 -18.349   7.238  1.00 11.42           C  
ATOM   1004  O   ILE A 161     -12.305 -18.959   8.193  1.00 11.16           O  
ATOM   1005  N   ASN A 162     -11.748 -18.868   6.008  1.00  8.67           N  
ATOM   1006  CA  ASN A 162     -12.159 -20.231   5.730  1.00  8.66           C  
ATOM   1007  CB  ASN A 162     -11.932 -20.560   4.255  1.00  8.89           C  
ATOM   1008  CG  ASN A 162     -12.445 -21.910   3.876  1.00  8.45           C  
ATOM   1009  OD1 ASN A 162     -13.627 -22.211   4.052  1.00 12.72           O  
ATOM   1010  ND2 ASN A 162     -11.567 -22.756   3.360  1.00  8.09           N  
ATOM   1011  C   ASN A 162     -11.438 -21.249   6.614  1.00  7.29           C  
ATOM   1012  O   ASN A 162     -12.007 -22.288   6.925  1.00  8.26           O  
ATOM   1013  N   GLU A 163     -10.202 -20.934   7.023  1.00  7.75           N  
ATOM   1014  CA  GLU A 163      -9.420 -21.814   7.877  1.00 10.97           C  
ATOM   1015  CB  GLU A 163      -8.090 -22.130   7.188  1.00 12.19           C  
ATOM   1016  CG  GLU A 163      -8.282 -22.989   5.952  1.00 12.81           C  
ATOM   1017  CD  GLU A 163      -7.001 -23.381   5.246  1.00 25.09           C  
ATOM   1018  OE1 GLU A 163      -6.116 -23.971   5.907  1.00 25.94           O  
ATOM   1019  OE2 GLU A 163      -6.887 -23.108   4.029  1.00 18.65           O  
ATOM   1020  C   GLU A 163      -9.198 -21.246   9.279  1.00  8.02           C  
ATOM   1021  O   GLU A 163      -8.203 -21.546   9.933  1.00 11.32           O  
ATOM   1022  N   LEU A 164     -10.153 -20.436   9.745  1.00  8.24           N  
ATOM   1023  CA  LEU A 164     -10.178 -19.993  11.127  1.00  9.98           C  
ATOM   1024  CB  LEU A 164     -11.472 -19.221  11.404  1.00  8.93           C  
ATOM   1025  CG  LEU A 164     -11.574 -18.551  12.759  1.00  8.15           C  
ATOM   1026  CD1 LEU A 164     -10.646 -17.357  12.833  1.00  8.52           C  
ATOM   1027  CD2 LEU A 164     -13.005 -18.133  13.055  1.00 10.61           C  
ATOM   1028  C   LEU A 164     -10.093 -21.223  12.024  1.00  8.91           C  
ATOM   1029  O   LEU A 164     -10.895 -22.143  11.883  1.00  9.93           O  
ATOM   1030  N   PRO A 165      -9.124 -21.294  12.965  1.00  8.86           N  
ATOM   1031  CA  PRO A 165      -8.951 -22.497  13.769  1.00 11.99           C  
ATOM   1032  CB  PRO A 165      -7.638 -22.231  14.513  1.00 14.30           C  
ATOM   1033  CG  PRO A 165      -7.542 -20.743  14.584  1.00 18.52           C  
ATOM   1034  CD  PRO A 165      -8.166 -20.232  13.307  1.00 11.23           C  
ATOM   1035  C   PRO A 165     -10.113 -22.730  14.727  1.00 12.46           C  
ATOM   1036  O   PRO A 165     -10.805 -21.785  15.100  1.00 13.37           O  
ATOM   1037  N   THR A 166     -10.330 -23.993  15.104  1.00 15.25           N  
ATOM   1038  CA  THR A 166     -11.289 -24.314  16.147  1.00 19.67           C  
ATOM   1039  CB  THR A 166     -11.515 -25.824  16.207  1.00 27.25           C  
ATOM   1040  OG1 THR A 166     -10.245 -26.478  16.189  1.00 28.03           O  
ATOM   1041  CG2 THR A 166     -12.370 -26.327  15.049  1.00 18.39           C  
ATOM   1042  C   THR A 166     -10.787 -23.719  17.462  1.00 13.94           C  
ATOM   1043  O   THR A 166      -9.581 -23.598  17.673  1.00 12.75           O  
ATOM   1044  N   GLU A 167     -11.727 -23.333  18.331  1.00 18.71           N  
ATOM   1045  CA  GLU A 167     -11.388 -22.780  19.631  1.00 20.79           C  
ATOM   1046  CB  GLU A 167     -12.648 -22.331  20.365  1.00 27.77           C  
ATOM   1047  CG  GLU A 167     -13.237 -21.050  19.830  1.00 20.28           C  
ATOM   1048  CD  GLU A 167     -14.501 -20.646  20.554  1.00 25.78           C  
ATOM   1049  OE1 GLU A 167     -15.527 -21.346  20.395  1.00 37.12           O  
ATOM   1050  OE2 GLU A 167     -14.459 -19.646  21.302  1.00 14.19           O  
ATOM   1051  C   GLU A 167     -10.647 -23.790  20.503  1.00 19.88           C  
ATOM   1052  O   GLU A 167     -11.059 -24.944  20.601  1.00 18.66           O  
ATOM   1053  N   GLU A 168      -9.557 -23.335  21.133  1.00 22.79           N  
ATOM   1054  CA  GLU A 168      -8.820 -24.146  22.090  1.00 19.69           C  
ATOM   1055  CB  GLU A 168      -7.439 -23.539  22.365  1.00 24.10           C  
ATOM   1056  CG  GLU A 168      -6.471 -23.674  21.205  1.00 28.86           C  
ATOM   1057  CD  GLU A 168      -5.156 -22.942  21.389  1.00 36.84           C  
ATOM   1058  OE1 GLU A 168      -4.963 -22.312  22.454  1.00 44.99           O  
ATOM   1059  OE2 GLU A 168      -4.316 -22.996  20.462  1.00 53.93           O  
ATOM   1060  C   GLU A 168      -9.591 -24.265  23.397  1.00 25.41           C  
ATOM   1061  O   GLU A 168      -9.512 -25.291  24.068  1.00 25.12           O  
ATOM   1062  OXT GLU A 168     -10.287 -23.331  23.789  1.00 23.01           O  
TER    1063      GLU A 168 
HETATM 1064  C01  50 A 201     -12.190   3.493   2.255  1.00 17.61           C  
HETATM 1065  C03  50 A 201     -12.777   5.088   0.410  1.00 16.33           C  
HETATM 1066  C05  50 A 201     -12.334   6.225  -0.505  1.00 17.13           C  
HETATM 1067  C06  50 A 201     -13.078   6.514  -1.634  1.00 18.74           C  
HETATM 1068  C07  50 A 201     -12.680   7.516  -2.508  1.00 17.71           C  
HETATM 1069  C08  50 A 201     -11.516   8.219  -2.227  1.00 16.24           C  
HETATM 1070  C09  50 A 201     -10.758   7.924  -1.117  1.00 19.15           C  
HETATM 1071  C10  50 A 201     -11.162   6.929  -0.248  1.00 18.80           C  
HETATM 1072  C13  50 A 201     -10.424  11.113  -3.872  1.00 16.72           C  
HETATM 1073  C14  50 A 201     -10.086  12.586  -3.969  1.00 17.12           C  
HETATM 1074  C16  50 A 201     -12.182  13.852  -4.300  1.00 19.98           C  
HETATM 1075  C17  50 A 201     -12.866  14.335  -5.388  1.00 21.91           C  
HETATM 1076  C18  50 A 201     -12.153  13.984  -6.519  1.00 21.93           C  
HETATM 1077  C21  50 A 201     -10.721   9.080  -4.370  1.00 19.48           C  
HETATM 1078  C22  50 A 201     -10.787   7.784  -5.136  1.00 17.41           C  
HETATM 1079  C23  50 A 201     -11.826   7.670  -6.195  1.00 21.62           C  
HETATM 1080  C25  50 A 201     -12.963   6.389  -7.969  1.00 20.29           C  
HETATM 1081  C26  50 A 201     -11.040   5.339  -6.685  1.00 19.27           C  
HETATM 1082  C28  50 A 201      -9.943   5.467  -5.582  1.00 19.40           C  
HETATM 1083  C29  50 A 201      -9.053   4.397  -5.325  1.00 19.58           C  
HETATM 1084  C30  50 A 201      -8.088   4.508  -4.330  1.00 18.35           C  
HETATM 1085  C31  50 A 201      -7.983   5.687  -3.580  1.00 18.18           C  
HETATM 1086  C32  50 A 201      -8.847   6.746  -3.829  1.00 17.93           C  
HETATM 1087  C33  50 A 201      -9.833   6.630  -4.838  1.00 18.26           C  
HETATM 1088  N02  50 A 201     -11.838   4.602   1.389  1.00 17.92           N  
HETATM 1089  N11  50 A 201     -11.056   9.251  -3.119  1.00 18.50           N  
HETATM 1090  N12  50 A 201     -10.859  10.527  -2.783  1.00 18.65           N  
HETATM 1091  N15  50 A 201     -11.107  13.248  -4.755  1.00 19.34           N  
HETATM 1092  N19  50 A 201     -11.071  13.309  -6.116  1.00 22.72           N  
HETATM 1093  N20  50 A 201     -10.330  10.242  -4.881  1.00 18.80           N  
HETATM 1094  N24  50 A 201     -11.937   6.457  -6.950  1.00 20.60           N  
HETATM 1095  O04  50 A 201     -13.836   4.549   0.261  1.00 17.91           O  
HETATM 1096  O27  50 A 201     -11.159   4.348  -7.328  1.00 21.83           O  
HETATM 1097  O   HOH S   1     -24.121   3.469   6.552  1.00 26.19           O  
TER    1098      HOH S   1 
HETATM 1099  O   HOH S   2     -12.427   9.353  12.022  1.00 18.07           O  
HETATM 1100  O   HOH S   3     -13.024   4.243  10.359  1.00 16.49           O  
HETATM 1101  O   HOH S   4     -10.227   3.380   5.139  1.00 17.63           O  
HETATM 1102  O   HOH S   5     -15.595   7.177  12.961  1.00 18.24           O  
HETATM 1103  O   HOH S   6     -13.714   7.105  10.897  1.00 17.19           O  
HETATM 1104  O   HOH S   7      -7.161   8.953   8.818  1.00 20.14           O  
HETATM 1105  O   HOH S   8     -15.261   3.159   6.364  1.00 16.68           O  
HETATM 1106  O   HOH S   9      -4.868 -18.770   1.802  1.00 32.74           O  
HETATM 1107  O   HOH S  10     -18.639 -16.399  24.813  1.00 19.87           O  
HETATM 1108  O   HOH S  11     -19.486 -15.350  22.368  1.00 20.04           O  
HETATM 1109  O   HOH S  12     -13.107   4.896   7.724  1.00 18.20           O  
HETATM 1110  O   HOH S  13       0.537  -2.565   2.041  1.00 32.22           O  
HETATM 1111  O   HOH S  14     -14.181   1.115   3.322  1.00 17.35           O  
HETATM 1112  O   HOH S  15      -9.251   5.799   2.206  1.00 18.32           O  
HETATM 1113  O   HOH S  16     -12.596   2.071   5.322  1.00 17.07           O  
HETATM 1114  O   HOH S  17     -11.384   4.341 -10.522  1.00 28.20           O  
HETATM 1115  O   HOH S  18      -8.250   6.343   4.625  1.00 22.47           O  
HETATM 1116  O   HOH S  19      -9.712   4.129  15.356  1.00 21.69           O  
HETATM 1117  O   HOH S  20     -17.141  -4.892  18.727  1.00 28.03           O  
HETATM 1118  O   HOH S  21     -21.459  -1.410   6.403  1.00 23.92           O  
HETATM 1119  O   HOH S  22     -10.410   4.543  21.638  1.00 29.34           O  
HETATM 1120  O   HOH S  23     -16.796   2.799  17.923  1.00 26.53           O  
HETATM 1121  O   HOH S  24     -15.448   3.296   2.140  1.00 15.50           O  
HETATM 1122  O   HOH S  25     -19.815  -0.195  -5.452  1.00 23.79           O  
HETATM 1123  O   HOH S  26      -8.826  -2.312  23.766  1.00 21.53           O  
HETATM 1124  O   HOH S  27      -8.592  11.027   9.898  1.00 30.54           O  
HETATM 1125  O   HOH S  28      -0.267 -14.102   3.536  1.00 28.84           O  
HETATM 1126  O   HOH S  29     -17.210  -5.257  15.970  1.00 25.96           O  
HETATM 1127  O   HOH S  30     -17.665  -7.574  24.149  1.00 25.19           O  
HETATM 1128  O   HOH S  31      -5.592   9.627   6.615  1.00 24.46           O  
HETATM 1129  O   HOH S  32      -0.813  -0.885   0.139  1.00 23.97           O  
HETATM 1130  O   HOH S  33     -11.337  10.633   9.747  1.00 18.99           O  
HETATM 1131  O   HOH S  34     -13.133  -8.710  30.126  1.00 25.40           O  
HETATM 1132  O   HOH S  35     -16.513 -11.110   2.999  1.00 26.95           O  
HETATM 1133  O   HOH S  36      -7.606   9.064   4.723  1.00 24.16           O  
HETATM 1134  O   HOH S  37      -9.273  -9.146  21.847  1.00 27.08           O  
HETATM 1135  O   HOH S  38     -24.467  10.759   9.132  1.00 24.11           O  
HETATM 1136  O   HOH S  39     -11.616  17.019  11.508  1.00 31.36           O  
HETATM 1137  O   HOH S  40     -15.571 -17.405  20.668  1.00 23.93           O  
HETATM 1138  O   HOH S  41       1.551  -7.249   7.063  1.00 28.31           O  
HETATM 1139  O   HOH S  42      -2.414 -15.162   0.934  1.00 28.91           O  
HETATM 1140  O   HOH S  43      -1.259 -10.284   0.572  1.00 24.47           O  
HETATM 1141  O   HOH S  44     -16.606  -4.848  -9.182  1.00 31.37           O  
HETATM 1142  O   HOH S  45     -18.336  -3.165  12.509  1.00 24.57           O  
HETATM 1143  O   HOH S  46     -20.092  -2.614  -6.633  1.00 28.64           O  
HETATM 1144  O   HOH S  47     -19.906 -10.335   9.527  1.00 34.64           O  
HETATM 1145  O   HOH S  48     -18.733  -9.125  -0.952  1.00 27.37           O  
HETATM 1146  O   HOH S  49     -10.224  -1.625  26.049  1.00 17.02           O  
HETATM 1147  O   HOH S  50     -15.368  -6.645 -10.680  1.00 52.82           O  
HETATM 1148  O   HOH S  51     -28.144  11.752   7.703  1.00 28.60           O  
HETATM 1149  O   HOH S  52     -16.459  19.544  -1.670  1.00 37.70           O  
HETATM 1150  O   HOH S  53      -5.571   8.272  11.020  1.00 34.34           O  
HETATM 1151  O   HOH S  54      -4.676 -19.827   6.504  1.00 30.41           O  
HETATM 1152  O   HOH S  55     -17.203  11.276  -3.825  1.00 34.95           O  
HETATM 1153  O   HOH S  56     -17.358  -0.969  16.330  1.00 32.03           O  
HETATM 1154  O   HOH S  57     -20.701 -12.486  18.754  1.00 32.85           O  
HETATM 1155  O   HOH S  58     -18.381  13.382   5.545  1.00 29.84           O  
HETATM 1156  O   HOH S  59      -7.180 -25.008   2.034  1.00 31.27           O  
HETATM 1157  O   HOH S  60     -18.475 -17.221  20.427  1.00 26.56           O  
HETATM 1158  O   HOH S  61      -3.704 -16.298  -1.344  1.00 33.70           O  
HETATM 1159  O   HOH S  62     -12.993   7.738  19.325  1.00 30.55           O  
HETATM 1160  O   HOH S  63      -1.678   3.907   4.494  1.00 31.67           O  
HETATM 1161  O   HOH S  64     -18.621 -12.629   2.011  1.00 33.22           O  
HETATM 1162  O   HOH S  65       3.856  -4.815   1.301  1.00 39.53           O  
HETATM 1163  O   HOH S  67      -6.032 -12.566  21.323  1.00 36.74           O  
HETATM 1164  O   HOH S  68     -14.846 -18.912   9.297  1.00 31.77           O  
HETATM 1165  O   HOH S  69      -9.570   9.695  12.756  1.00 33.90           O  
HETATM 1166  O   HOH S  70      -9.610  -6.822  -7.907  1.00 35.48           O  
HETATM 1167  O   HOH S  71      -1.900   5.184   7.858  1.00 40.41           O  
HETATM 1168  O   HOH S  72      -1.823 -17.549   5.154  1.00 28.82           O  
HETATM 1169  O   HOH S  73      -3.272   0.746  13.512  1.00 28.60           O  
HETATM 1170  O   HOH S  74      -9.036 -21.291   2.531  1.00 28.25           O  
HETATM 1171  O   HOH S  75     -10.328   4.362  26.869  1.00 36.67           O  
HETATM 1172  O   HOH S  76     -24.298  -1.480   5.936  1.00 35.97           O  
HETATM 1173  O   HOH S  77       3.522  -4.516  -3.898  1.00 27.14           O  
HETATM 1174  O   HOH S  78       2.288  -3.559  -6.316  1.00 31.42           O  
HETATM 1175  O   HOH S  79      -0.304   3.036   7.503  1.00 45.19           O  
HETATM 1176  O   HOH S  80     -21.718   2.278   7.435  1.00 20.94           O  
HETATM 1177  O   HOH S  81     -13.307 -10.742  -3.574  1.00 24.86           O  
HETATM 1178  O   HOH S  82     -10.169 -19.010  20.067  1.00 28.36           O  
HETATM 1179  O   HOH S  83       1.252 -12.107   5.937  1.00 29.08           O  
HETATM 1180  O   HOH S  84       0.411 -16.464   4.676  1.00 33.57           O  
HETATM 1181  O   HOH S  85     -16.767  14.759   7.151  1.00 34.36           O  
HETATM 1182  O   HOH S  86     -15.363 -19.433  23.733  1.00 27.06           O  
HETATM 1183  O   HOH S  87     -18.072   3.430  15.501  1.00 27.58           O  
HETATM 1184  O   HOH S  88     -16.647  20.621   1.340  1.00 38.44           O  
HETATM 1185  O   HOH S  89     -15.052 -23.157  17.196  1.00 41.90           O  
HETATM 1186  O   HOH S  90     -20.551  -8.611   3.270  1.00 35.90           O  
HETATM 1187  O   HOH S  91     -15.329 -21.519   9.900  1.00 31.61           O  
HETATM 1188  O   HOH S  92     -26.483   5.359   3.460  1.00 33.56           O  
HETATM 1189  O   HOH S  93      -3.937 -18.879  16.609  1.00 34.40           O  
HETATM 1190  O   HOH S  95      -5.099 -20.964   3.917  1.00 40.87           O  
HETATM 1191  O   HOH S  96      -8.472  17.905  -0.787  1.00 33.70           O  
HETATM 1192  O   HOH S  97       3.273  -5.236   6.130  1.00 32.14           O  
HETATM 1193  O   HOH S  98       0.140 -13.960   7.590  1.00 27.87           O  
HETATM 1194  O   HOH S  99      -8.981 -16.102  27.202  1.00 40.41           O  
HETATM 1195  O   HOH S 100     -16.529   3.710 -11.884  1.00 34.58           O  
HETATM 1196  O   HOH S 102     -24.789  -4.334   5.624  1.00 41.79           O  
HETATM 1197  O   HOH S 103     -11.056  12.362  13.685  1.00 32.87           O  
HETATM 1198  O   HOH S 105      -3.064   8.298   5.368  1.00 41.94           O  
HETATM 1199  O   HOH S 106      -9.324 -24.683   0.475  1.00 49.45           O  
HETATM 1200  O   HOH S 107     -20.447  -8.061  20.251  1.00 34.30           O  
HETATM 1201  O   HOH S 108     -21.138  -9.954  18.430  1.00 37.45           O  
HETATM 1202  O   HOH S 109      -5.805   8.913   2.220  1.00 39.27           O  
HETATM 1203  O   HOH S 110       1.586  -0.971  -5.595  1.00 31.24           O  
HETATM 1204  O   HOH S 111     -15.724 -18.029  16.357  1.00 34.50           O  
HETATM 1205  O   HOH S 112      -7.946   5.578  16.428  1.00 37.71           O  
HETATM 1206  O   HOH S 113     -18.209  -7.792   3.099  1.00 34.27           O  
HETATM 1207  O   HOH S 114     -15.325   7.117  -5.303  1.00 29.25           O  
HETATM 1208  O   HOH S 115     -21.564  -9.973  14.054  1.00 39.42           O  
HETATM 1209  O   HOH S 116     -17.083  22.638   3.019  1.00 40.54           O  
HETATM 1210  O   HOH S 117      -1.398  -0.259  15.199  1.00 43.51           O  
HETATM 1211  O   HOH S 118     -16.984 -24.961  17.312  1.00 41.48           O  
HETATM 1212  O   HOH S 120     -20.475   3.007 -11.925  1.00 43.71           O  
HETATM 1213  O   HOH S 121     -21.721  -2.789   8.800  1.00 34.81           O  
HETATM 1214  O   HOH S 122     -22.217  -7.612  22.313  1.00 40.02           O  
HETATM 1215  O   HOH S 123      -6.985  -9.727  20.164  1.00 40.65           O  
HETATM 1216  O   HOH S 126      -6.406   3.983  -8.281  1.00 28.11           O  
HETATM 1217  O   HOH S 127      -7.054 -11.187  -4.073  1.00 31.93           O  
HETATM 1218  O   HOH S 128     -15.362  -0.980  33.670  1.00 33.24           O  
HETATM 1219  O   HOH S 129      -7.362  16.181   8.286  1.00 40.58           O  
HETATM 1220  O   HOH S 130      -4.980  -9.977  -4.942  1.00 37.29           O  
HETATM 1221  O   HOH S 131     -18.643  -0.742  14.032  1.00 33.33           O  
HETATM 1222  O   HOH S 132     -12.951 -12.650  -5.412  1.00 37.05           O  
HETATM 1223  O   HOH S 133      -6.291 -25.173   8.310  1.00 36.20           O  
HETATM 1224  O   HOH S 134      -7.625   8.082  13.729  1.00 39.86           O  
HETATM 1225  O   HOH S 135      -6.987   6.984   0.198  1.00 10.50           O  
HETATM 1226  O   HOH S 136     -11.349 -19.115  24.143  1.00 35.72           O  
HETATM 1227  O   HOH S 137     -14.968  16.994   3.415  1.00 27.50           O  
HETATM 1228  O   HOH S 138      -5.856   3.940  12.651  1.00 34.35           O  
HETATM 1229  O   HOH S 141     -12.236 -18.316  21.757  1.00 32.69           O  
HETATM 1230  O   HOH S 144     -16.889 -15.696  17.427  1.00 21.23           O  
HETATM 1231  O   HOH S 145     -19.448 -16.588  17.909  1.00 26.01           O  
HETATM 1232  O   HOH S 146     -12.055  19.289   2.259  1.00 28.99           O  
HETATM 1233  O   HOH S 147     -18.408  -3.775  32.192  1.00 30.75           O  
HETATM 1234  O   HOH S 148     -14.518  18.946   1.576  1.00 37.33           O  
HETATM 1235  O   HOH S 149      -6.582 -23.471  10.611  1.00 38.85           O  
HETATM 1236  O   HOH S 150      -8.436 -11.022  -6.482  1.00 38.28           O  
HETATM 1237  O   HOH S 151     -18.936  17.548   5.071  1.00 36.34           O  
HETATM 1238  O   HOH S 152     -19.789  -6.328  25.065  1.00 28.72           O  
HETATM 1239  O   HOH S 153     -19.309   1.695  26.468  1.00 35.23           O  
HETATM 1240  O   HOH S 154     -12.709  -4.249 -13.940  1.00 42.72           O  
HETATM 1241  O   HOH S 155     -18.320   8.050  -4.590  1.00 40.54           O  
HETATM 1242  O   HOH S 156     -20.543   7.968  -4.987  1.00 27.82           O  
HETATM 1243  O   HOH S 158      -2.446   3.289   9.706  1.00 40.01           O  
HETATM 1244  O   HOH S 159       5.453  -6.755   4.898  1.00 45.95           O  
HETATM 1245  O   HOH S 160     -15.802 -21.002  15.791  1.00 42.93           O  
HETATM 1246  O   HOH S 161       0.623   0.398  12.339  1.00 43.45           O  
HETATM 1247  O   HOH S 162     -20.330  11.618  -3.777  1.00 42.91           O  
HETATM 1248  O   HOH S 163       2.497  -1.042  10.633  1.00 49.78           O  
MASTER        0    0    1    0    0    0    0    0 1246    2    0   10
END
